# Supplementary material for: Lrp, a global regulator, regulates the virulence of Vibrio vulnificus
Source: J Biomed Sci. 2017 Aug 11;24:54. doi: 10.1186/s12929-017-0361-9 (PMC5554404; doi:10.1186/s12929-017-0361-9)
Supplement: Supplementary file 2 — Lrp target genes identified by transcriptome comparison. (XLSX 427 kb) [file 12929_2017_361_MOESM2_ESM.xlsx]

## Sheet: Sheet1
Gene ID	log2Ratio(YJ01/YJ016)	Up-Down-Regulation(YH01/YJ016)	Probability	KEGG Orthology	GO Function	GO Process	Blast nr
VV0017	-1.19038	Down	0.81394	K13924|1|1e-78|297|mah:MEALZ_1025|two-component system, chemotaxis family, CheB/CheR fusion protein [EC:2.1.1.80 3.1.1.61];K14051|3|5e-76|288|bcm:Bcenmc03_3966|cyclic di-GMP phosphodiesterase Gmr [EC:3.1.4.52]	GO:0016849//phosphorus-oxygen lyase activity	GO:0035556//intracellular signal transduction;GO:0009190//cyclic nucleotide biosynthetic process	gi|499461912|ref|WP_011149057.1|/0/diguanylate cyclase [Vibrio vulnificus]
VV0016	-2.12863	Down	0.810002	-	GO:0004871//signal transducer activity;GO:0016849//phosphorus-oxygen lyase activity	GO:0035556//intracellular signal transduction;GO:0009190//cyclic nucleotide biosynthetic process	gi|499461912|ref|WP_011149057.1|/9.76409e-23/diguanylate cyclase [Vibrio vulnificus]
VV0027	-1.0397	Down	0.810396	K00344|1|2e-95|352|bur:Bcep18194_B0250|NADPH2:quinone reductase [EC:1.6.5.5];K00001|2|6e-95|350|pha:PSHAa1488|alcohol dehydrogenase [EC:1.1.1.1]	GO:0000166//nucleotide binding;GO:0008270//zinc ion binding;GO:0004022//alcohol dehydrogenase (NAD) activity	GO:0055114//oxidation-reduction process	gi|499461918|ref|WP_011149063.1|/0/quinone oxidoreductase [Vibrio vulnificus]
VV0038	-1.5998	Down	0.899882	K02005|1|5e-75|284|hin:HI0894|HlyD family secretion protein;K07799|2|3e-30|135|azc:AZC_2429|putative multidrug efflux transporter MdtA;K03585|4|2e-29|132|ccv:CCV52592_1776|membrane fusion protein	-	GO:0055085//transmembrane transport	gi|499461925|ref|WP_011149070.1|/0/membrane protein [Vibrio vulnificus]
VV0043	2.51074	Up	0.942902	K02031|1|0.0|1120|vvy:VV0043|peptide/nickel transport system ATP-binding protein K02032 peptide/nickel transport system ATP-binding protein	GO:0005524//ATP binding;GO:0016887//ATPase activity	GO:0006200//ATP catabolic process;GO:0015833//peptide transport	gi|499391636|ref|WP_011079103.1|/0/ABC transporter ATPase [Vibrio vulnificus]
VV0044	1.88196	Up	0.934436	K02035|1|0.0|1040|vvy:VV0044|peptide/nickel transport system substrate-binding protein	GO:0005215//transporter activity	GO:0006810//transport	gi|499461928|ref|WP_011149073.1|/0/cytochrome C [Vibrio vulnificus]
VV0066	-1.43411	Down	0.841603	K07115|1|4e-163|576|vvm:VVMO6_00083|	GO:0003676//nucleic acid binding;GO:0008168//methyltransferase activity	GO:0032259//methylation	gi|320154929|ref|YP_004187308.1|/3.33696e-162/DNA catabolism protein [Vibrio vulnificus MO6-24/O]
VV0071	-1.44983	Down	0.871234	K15984|1|1e-143|511|vvy:VV0071|16S rRNA (guanine1516-N2)-methyltransferase [EC:2.1.1.242]	GO:0008990//rRNA (guanine-N2-)-methyltransferase activity	GO:0031167//rRNA methylation	gi|499461952|ref|WP_011149097.1|/1.14315e-142/methyltransferase [Vibrio vulnificus]
VV0076	-1.05829	Down	0.845934	K06144|1|1e-55|217|vvm:VVMO6_00093|universal stress protein B	-	GO:0006950//response to stress	gi|499391666|ref|WP_011079133.1|/1.24817e-54/universal stress protein UspB [Vibrio vulnificus]
VV0083	-1.24264	Down	0.833826	K05851|1|0.0|1708|vvy:VV0083|adenylate cyclase, class 1 [EC:4.6.1.1]	GO:0004016//adenylate cyclase activity	GO:0006171//cAMP biosynthetic process	gi|499461961|ref|WP_011149106.1|/0/adenylate cyclase [Vibrio vulnificus]
VV0136	-1.6804	Down	0.886789	-	-	-	gi|499461998|ref|WP_011149143.1|/0/multidrug transporter [Vibrio vulnificus]
VV0137	-1.09511	Down	0.832054	K03543|1|6e-83|310|saz:Sama_1000|multidrug resistance protein A	-	GO:0055085//transmembrane transport	gi|499461999|ref|WP_011149144.1|/0/hemolysin D [Vibrio vulnificus]
VV0190	1.66394	Up	0.928726	-	-	-	gi|499462043|ref|WP_011149188.1|/3.19883e-26/hypothetical protein [Vibrio vulnificus]
VV0194	2.46531	Up	0.938275	-	-	-	gi|499462049|ref|WP_011149194.1|/1.55357e-20/hypothetical protein [Vibrio vulnificus]
VV0196	2.49396	Up	0.945659	K07712|1|0.0|930|vvm:VVMO6_02886|two-component system, NtrC family, nitrogen regulation response regulator GlnG	GO:0017111//nucleoside-triphosphatase activity;GO:0000156//phosphorelay response regulator activity;GO:0003677//DNA binding;GO:0005524//ATP binding;GO:0003700//sequence-specific DNA binding transcription factor activity;GO:0008134//transcription factor binding	GO:0000160//phosphorelay signal transduction system;GO:0035556//intracellular signal transduction;GO:0006355//regulation of transcription, DNA-templated;GO:0006808//regulation of nitrogen utilization	gi|499391492|ref|WP_011078959.1|/0/nitrogen regulation protein NR(I) [Vibrio vulnificus]
VV0197	2.19892	Up	0.933058	K07708|1|0.0|679|vvy:VV0197|two-component system, NtrC family, nitrogen regulation sensor histidine kinase GlnL [EC:2.7.13.3]	GO:0005524//ATP binding;GO:0000155//phosphorelay sensor kinase activity	GO:0000160//phosphorelay signal transduction system;GO:0006355//regulation of transcription, DNA-templated;GO:0023014//signal transduction by phosphorylation	gi|499391491|ref|WP_011078958.1|/0/nitrogen regulation protein NR(II) [Vibrio vulnificus]
VV0198	1.64933	Up	0.871825	-	-	-	gi|675334768|gb|AIL69282.1|/5.78391e-95/nitrogen regulation protein NR [Vibrio vulnificus]
VV0208	-1.26935	Down	0.835007	K04083|1|3e-165|583|vvm:VVMO6_02874|molecular chaperone Hsp33	GO:0051082//unfolded protein binding	GO:0006457//protein folding;GO:0006950//response to stress	gi|499391480|ref|WP_011078947.1|/2.93097e-164/Hsp33 chaperonin [Vibrio vulnificus]
VV0265	-1.07469	Down	0.830872	K01153|1|0.0|1654|vvy:VV0265|type I restriction enzyme, R subunit [EC:3.1.21.3]	GO:0004386//helicase activity;GO:0003677//DNA binding;GO:0005524//ATP binding	GO:0006304//DNA modification	gi|499462100|ref|WP_011149245.1|/0/DEAD/DEAH box helicase [Vibrio vulnificus]
VV0267	-1.2146	Down	0.838256	K01154|1|2e-95|352|alt:ambt_21995|type I restriction enzyme, S subunit [EC:3.1.21.3];K03427|5|3e-36|155|xau:Xaut_0786|type I restriction enzyme M protein [EC:2.1.1.72]	GO:0003677//DNA binding	GO:0006304//DNA modification	gi|499462102|ref|WP_011149247.1|/0/restriciton endonuclease subunit S [Vibrio vulnificus]
VV0278	1.61742	Up	0.897815	-	-	-	gi|37197202|dbj|BAC93042.1|/2.63658e-160/uncharacterized stress-induced protein [Vibrio vulnificus YJ016]
VV0305	-1.94312	Down	0.922426	K02805|1|0.0|761|vvy:VV0305|lipopolysaccharide biosynthesis protein	GO:0030170//pyridoxal phosphate binding;GO:0003824//catalytic activity	GO:0008152//metabolic process	gi|37197229|dbj|BAC93069.1|/0/lipopolysaccharide biosynthesis protein [Vibrio vulnificus YJ016]
VV0309	-1.30075	Down	0.861784	K01726|1|0.0|711|vfi:VF_0140|[EC:4.2.1.-];K00100|2|3e-27|125|sat:SYN_02689|[EC:1.1.1.-] K01726 [EC:4.2.1.-];K15912|3|2e-22|109|ccv:CCV52592_1202|UDP-N-acetyl-D-glucosamine 4,6-dehydratase [EC:4.2.1.-]	GO:0016829//lyase activity;GO:0000166//nucleotide binding	GO:0009058//biosynthetic process	gi|499462137|ref|WP_011149282.1|/0/UDP-N-acetylglucosamine 4,6-dehydratase [Vibrio vulnificus]
VV0314	-1.26427	Down	0.852628	K00966|1|2e-36|155|ctx:Clo1313_1134|mannose-1-phosphate guanylyltransferase [EC:2.7.7.13] K01840 phosphomannomutase [EC:5.4.2.8]	GO:0004475//mannose-1-phosphate guanylyltransferase activity	GO:0009058//biosynthetic process	gi|499462142|ref|WP_011149287.1|/0/alcohol dehydrogenase [Vibrio vulnificus]
VV0315	-1.45501	Down	0.845048	K00100|1|1e-113|412|vfi:VF_0146|[EC:1.1.1.-];K00010|2|9e-11|70.5|gtn:GTNG_1817|myo-inositol 2-dehydrogenase [EC:1.1.1.18]	GO:0016491//oxidoreductase activity;GO:0000166//nucleotide binding	GO:0055114//oxidation-reduction process	gi|499462143|ref|WP_011149288.1|/0/oxidoreductase [Vibrio vulnificus]
VV0318	-1.30512	Down	0.85509	K02501|1|2e-121|437|vvy:VV0318|glutamine amidotransferase [EC:2.4.2.-]	GO:0000107//imidazoleglycerol-phosphate synthase activity	GO:0006541//glutamine metabolic process;GO:0000105//histidine biosynthetic process	gi|499462146|ref|WP_011149291.1|/1.38001e-120/imidazole glycerol phosphate synthase [Vibrio vulnificus]
VV0319	-1.23097	Down	0.866115	K02500|1|2e-152|540|vvy:VV0319|cyclase [EC:4.1.3.-]	GO:0016833//oxo-acid-lyase activity	GO:0000105//histidine biosynthetic process	gi|499462147|ref|WP_011149292.1|/1.92624e-151/imidazole glycerol phosphate synthase [Vibrio vulnificus]
VV0320	-1.02402	Down	0.800551	-	-	-	gi|499462148|ref|WP_011149293.1|/0/LPS biosynthesis protein [Vibrio vulnificus]
VV0325	-1.81791	Down	0.828116	K02843|1|0.0|727|vvy:VV0325|heptosyltransferase II [EC:2.4.-.-]	GO:0016757//transferase activity, transferring glycosyl groups	GO:0009103//lipopolysaccharide biosynthetic process	gi|499462153|ref|WP_011149298.1|/0/ADP-heptose--LPS heptosyltransferase [Vibrio vulnificus]
VV0347	-1.384	Down	0.840618	K00754|1|2e-09|65.9|lga:LGAS_1530|[EC:2.4.1.-];K07011|3|5e-08|61.6|pam:PANA_2486|;K12995|4|8e-08|60.8|mpz:Marpi_1243|rhamnosyltransferase [EC:2.4.1.-];K13004|5|8e-08|60.8|has:Halsa_0061|galacturonosyltransferase [EC:2.4.1.-]	-	GO:0009058//biosynthetic process	gi|499462175|ref|WP_011149320.1|/0/hypothetical protein [Vibrio vulnificus]
VV0349	-1.46336	Down	0.870348	K01711|1|0.0|752|vvy:VV0349|GDPmannose 4,6-dehydratase [EC:4.2.1.47]	GO:0008446//GDP-mannose 4,6-dehydratase activity;GO:0050662//coenzyme binding;GO:0000166//nucleotide binding	GO:0019673//GDP-mannose metabolic process	gi|499462177|ref|WP_011149322.1|/0/GDP-mannose 4,6-dehydratase [Vibrio vulnificus]
VV0351	-1.20412	Down	0.810494	K03207|1|2e-89|329|vvy:VV0351|colanic acid biosynthesis protein WcaH [EC:3.6.1.-]	GO:0008727	GO:0009103//lipopolysaccharide biosynthetic process	gi|499462179|ref|WP_011149324.1|/2.30045e-88/GDP-mannose mannosyl hydrolase NudD [Vibrio vulnificus]
VV0354	-1.26845	Down	0.850561	-	GO:0003824//catalytic activity	GO:0008152//metabolic process	gi|499462182|ref|WP_011149327.1|/0/LPS biosynthesis protein [Vibrio vulnificus]
VV0399	1.08754	Up	0.860602	K03040|1|0.0|644|vvm:VVMO6_02730|DNA-directed RNA polymerase subunit alpha [EC:2.7.7.6]	GO:0003899//DNA-directed RNA polymerase activity;GO:0003677//DNA binding;GO:0046983//protein dimerization activity	GO:0006351//transcription, DNA-templated	gi|498131228|ref|WP_010445384.1|/0/MULTISPECIES: DNA-directed RNA polymerase subunit alpha [Vibrio]
VV0449	-1.22614	Down	0.823784	K06861|1|1e-130|468|vvm:VVMO6_02687|lipopolysaccharide export system ATP-binding protein [EC:3.6.3.-]	GO:0005524//ATP binding;GO:0016887//ATPase activity	GO:0006200//ATP catabolic process	gi|499391302|ref|WP_011078769.1|/9.56533e-130/lipopolysaccharide ABC transporter ATP-binding protein [Vibrio vulnificus]
VV0450	-1.20829	Down	0.80124	K09774|1|1e-88|327|vvy:VV0450|lipopolysaccharide export system protein LptA	GO:0001530//lipopolysaccharide binding	GO:0015920//lipopolysaccharide transport	gi|499462234|ref|WP_011149379.1|/8.6025e-88/ABC transporter substrate-binding protein [Vibrio vulnificus]
VV0465	-1.71996	Down	0.918094	K07080|1|0.0|648|vvm:VVMO6_02671|	-	-	gi|499391286|ref|WP_011078753.1|/0/C4-dicarboxylate ABC transporter substrate-binding protein [Vibrio vulnificus]
VV0485	1.44789	Up	0.885312	K01703|1|0.0|931|vvy:VV0485|3-isopropylmalate/(R)-2-methylmalate dehydratase large subunit [EC:4.2.1.33 4.2.1.35]	GO:0003861//3-isopropylmalate dehydratase activity;GO:0046872//metal ion binding;GO:0051539//4 iron, 4 sulfur cluster binding;GO:0016853//isomerase activity	GO:0009098//leucine biosynthetic process	gi|499462258|ref|WP_011149403.1|/0/3-isopropylmalate dehydratase large subunit [Vibrio vulnificus]
VV0495	-1.57742	Down	0.894172	K01652|1|0.0|1150|vvm:VVMO6_02643|acetolactate synthase I/II/III large subunit [EC:2.2.1.6]	GO:0050660//flavin adenine dinucleotide binding;GO:0030976//thiamine pyrophosphate binding;GO:0000287//magnesium ion binding;GO:0003984//acetolactate synthase activity	GO:0009097//isoleucine biosynthetic process;GO:0009099//valine biosynthetic process	gi|499391260|ref|WP_011078727.1|/0/acetolactate synthase [Vibrio vulnificus]
VV0496	-1.15443	Down	0.846919	K01653|1|2e-83|310|vvm:VVMO6_02642|acetolactate synthase I/III small subunit [EC:2.2.1.6]	GO:0003984//acetolactate synthase activity	GO:0009097//isoleucine biosynthetic process;GO:0009099//valine biosynthetic process	gi|499391259|ref|WP_011078726.1|/1.41543e-82/acetolactate synthase [Vibrio vulnificus]
VV0549	-1.39971	Down	0.878323	K07484|1|6e-20|98.6|sme:SMa2251|transposase	-	-	gi|499462317|ref|WP_011149462.1|/1.04609e-64/hypothetical protein [Vibrio vulnificus]
VV0552	1.14391	Up	0.859716	K00065|1|3e-141|503|vvy:VV0552|2-deoxy-D-gluconate 3-dehydrogenase [EC:1.1.1.125]	GO:0051287//NAD binding;GO:0008874//gluconate 5-dehydrogenase activity;GO:0008678	GO:0055114//oxidation-reduction process	gi|499462320|ref|WP_011149465.1|/2.95613e-140/2-deoxy-D-gluconate 3-dehydrogenase [Vibrio vulnificus]
VV0598	-1.20881	Down	0.801044	K00413|1|2e-140|500|vvy:VV0598|ubiquinol-cytochrome c reductase cytochrome c1 subunit	GO:0020037//heme binding;GO:0009055//electron carrier activity;GO:0005506//iron ion binding	-	gi|499462350|ref|WP_011149495.1|/1.36325e-139/cytochrome C [Vibrio vulnificus]
VV0601	-1.10623	Down	0.809411	K04065|1|5e-11|70.1|top:TOPB45_1024|hyperosmotically inducible periplasmic protein	-	-	gi|499462351|ref|WP_011149496.1|/2.46019e-104/hemolysin [Vibrio vulnificus]
VV0625	1.74635	Up	0.854302	K01955|1|0.0|2120|vvm:VVMO6_02564|carbamoyl-phosphate synthase large subunit [EC:6.3.5.5]	GO:0004088//carbamoyl-phosphate synthase (glutamine-hydrolyzing) activity;GO:0030145//manganese ion binding;GO:0005524//ATP binding;GO:0000287//magnesium ion binding	GO:0006526//arginine biosynthetic process;GO:0044205//'de novo' UMP biosynthetic process	gi|499391185|ref|WP_011078652.1|/0/carbamoyl phosphate synthase large subunit [Vibrio vulnificus]
VV0640	1.74716	Up	0.930793	K00266|1|0.0|1000|vvm:VVMO6_02553|glutamate synthase (NADPH/NADH) small chain [EC:1.4.1.13 1.4.1.14]	GO:0051536//iron-sulfur cluster binding;GO:0004355//glutamate synthase (NADPH) activity	GO:0006537//glutamate biosynthetic process;GO:0055114//oxidation-reduction process	gi|499391174|ref|WP_011078641.1|/0/dihydropyrimidine dehydrogenase subunit A [Vibrio vulnificus]
VV0641	1.32404	Up	0.881867	K00265|1|0.0|3018|vvy:VV0641|glutamate synthase (NADPH/NADH) large chain [EC:1.4.1.13 1.4.1.14]	GO:0016041//glutamate synthase (ferredoxin) activity;GO:0004355//glutamate synthase (NADPH) activity	GO:0006537//glutamate biosynthetic process;GO:0055114//oxidation-reduction process	gi|499462377|ref|WP_011149522.1|/0/glutamate synthase [Vibrio vulnificus]
VV0646	-1.20029	Down	0.848395	K07773|1|2e-132|474|vvm:VVMO6_02546|two-component system, OmpR family, aerobic respiration control protein ArcA	GO:0003677//DNA binding;GO:0000156//phosphorelay response regulator activity	GO:0035556//intracellular signal transduction;GO:0000160//phosphorelay signal transduction system;GO:0006355//regulation of transcription, DNA-templated	gi|499391168|ref|WP_011078635.1|/1.29547e-131/transcriptional regulator [Vibrio vulnificus]
VV0655	1.29497	Up	0.844851	K03648|1|1e-136|487|vvy:VV0655|uracil-DNA glycosylase [EC:3.2.2.27]	GO:0004844//uracil DNA N-glycosylase activity	GO:0006284//base-excision repair	gi|499462386|ref|WP_011149531.1|/1.08651e-135/uracil-DNA glycosylase [Vibrio vulnificus]
VV0656	-1.00791	Down	0.839535	K01996|1|1e-11|72.0|psd:DSC_13885|branched-chain amino acid transport system ATP-binding protein	-	-	gi|499462387|ref|WP_011149532.1|/4.56578e-102/cation-binding protein [Vibrio vulnificus]
VV0670	-2.01052	Down	0.891809	K02481|1|3e-55|218|ppd:Ppro_2438|two-component system, NtrC family, response regulator	GO:0017111//nucleoside-triphosphatase activity;GO:0003677//DNA binding;GO:0005524//ATP binding;GO:0003700//sequence-specific DNA binding transcription factor activity;GO:0008134//transcription factor binding	GO:0006355//regulation of transcription, DNA-templated	gi|499462398|ref|WP_011149543.1|/0/Fis family transcriptional regulator [Vibrio vulnificus]
VV0683	-1.16141	Down	0.837468	K03892|1|3e-18|92.8|hha:Hhal_1425|ArsR family transcriptional regulator	GO:0042802//identical protein binding;GO:0003700//sequence-specific DNA binding transcription factor activity;GO:0003677//DNA binding	GO:0006355//regulation of transcription, DNA-templated	gi|499391133|ref|WP_011078600.1|/2.52165e-47/transcriptional regulator [Vibrio vulnificus]
VV0693	2.46667	Up	0.838846	K06200|1|0.0|721|swd:Swoo_1764|carbon starvation protein	-	GO:0009267//cellular response to starvation	gi|499462411|ref|WP_011149556.1|/0/carbon starvation protein [Vibrio vulnificus]
VV0697	-1.52011	Down	0.826245	K03316|1|2e-22|106|vvu:VV1_0498|monovalent cation:H+ antiporter, CPA1 family	GO:0015299//solute:proton antiporter activity;GO:0000166//nucleotide binding	GO:0055085//transmembrane transport;GO:0006813//potassium ion transport	gi|695265901|gb|KGK69803.1|/2.43766e-21/sodium:proton antiporter [Vibrio vulnificus]
VV0701	-3.45624	Down	0.960524	K01626|1|0.0|708|vvy:VV0701|3-deoxy-7-phosphoheptulonate synthase [EC:2.5.1.54]	GO:0003849//3-deoxy-7-phosphoheptulonate synthase activity	GO:0009423//chorismate biosynthetic process;GO:0009073//aromatic amino acid family biosynthetic process	gi|37197626|dbj|BAC93465.1|/0/3-deoxy-D-arabino-heptulosonate 7-phosphate (DAHP) synthase [Vibrio vulnificus YJ016]
VV0702	-3.24736	Down	0.96013	K14187|1|0.0|750|vvy:VV0702|chorismate mutase / prephenate dehydrogenase [EC:5.4.99.5 1.3.1.12]	GO:0008977//prephenate dehydrogenase activity;GO:0004106//chorismate mutase activity;GO:0004665//prephenate dehydrogenase (NADP+) activity;GO:0000166//nucleotide binding	GO:0006571//tyrosine biosynthetic process;GO:0046417//chorismate metabolic process;GO:0055114//oxidation-reduction process	gi|499462420|ref|WP_011149565.1|/0/chorismate mutase [Vibrio vulnificus]
VV0706	-1.08377	Down	0.817976	K08309|1|0.0|1298|vvy:VV0706|soluble lytic murein transglycosylase [EC:3.2.1.-]	GO:0004553//hydrolase activity, hydrolyzing O-glycosyl compounds;GO:0008933//lytic transglycosylase activity	GO:0000270//peptidoglycan metabolic process	gi|499462423|ref|WP_011149568.1|/0/lytic murein transglycosylase [Vibrio vulnificus]
VV0714	-1.13821	Down	0.820929	K05810|1|8e-137|488|vvy:VV0714|conserved hypothetical protein	-	-	gi|499462427|ref|WP_011149572.1|/6.705e-136/polyphenol oxidase [Vibrio vulnificus]
VV0730	-1.13436	Down	0.801831	K02036|1|2e-153|543|vvm:VVMO6_02464|phosphate transport system ATP-binding protein [EC:3.6.3.27]	GO:0005315//inorganic phosphate transmembrane transporter activity;GO:0015415//phosphate ion transmembrane-transporting ATPase activity;GO:0005524//ATP binding	GO:0006200//ATP catabolic process;GO:0035435//phosphate ion transmembrane transport	gi|499391092|ref|WP_011078559.1|/1.74221e-152/phosphate ABC transporter ATP-binding protein [Vibrio vulnificus]
VV0741	-2.02271	Down	0.843867	K01638|1|0.0|1121|vvy:VV0741|malate synthase [EC:2.3.3.9]	GO:0004474//malate synthase activity	GO:0006099//tricarboxylic acid cycle;GO:0006097//glyoxylate cycle	gi|499462445|ref|WP_011149590.1|/0/malate synthase [Vibrio vulnificus]
VV0742	-1.89518	Down	0.908348	K01637|1|0.0|924|vvy:VV0742|isocitrate lyase [EC:4.1.3.1]	GO:0004451//isocitrate lyase activity;GO:0004474//malate synthase activity	GO:0019752//carboxylic acid metabolic process	gi|499462446|ref|WP_011149591.1|/0/isocitrate lyase [Vibrio vulnificus]
VV0743	-1.57861	Down	0.92026	K07168|1|2e-23|110|dde:Dde_2078|CBS domain-containing membrane protein;K04767|3|8e-20|98.2|hmo:HM1_2366|acetoin utilization protein AcuB	GO:0003824//catalytic activity	GO:0008152//metabolic process	gi|499462447|ref|WP_011149592.1|/7.2928e-79/acetoin utilization protein AcuB [Vibrio vulnificus]
VV0767	-1.02321	Down	0.803603	K01892|1|0.0|844|vvm:VVMO6_02427|histidyl-tRNA synthetase [EC:6.1.1.21]	GO:0005524//ATP binding;GO:0004821//histidine-tRNA ligase activity	GO:0006427//histidyl-tRNA aminoacylation	gi|499391058|ref|WP_011078525.1|/0/histidyl-tRNA synthetase [Vibrio vulnificus]
VV0821	1.31324	Up	0.813349	K06186|1|8e-65|247|vvy:VV0821|small protein A	-	GO:0043165;GO:0051205//protein insertion into membrane	gi|499462501|ref|WP_011149646.1|/8.78936e-64/membrane protein [Vibrio vulnificus]
VV0822	1.12939	Up	0.813644	K03631|1|0.0|733|vvy:VV0822|DNA repair protein RecN (Recombination protein N)	GO:0005524//ATP binding	GO:0006310//DNA recombination;GO:0006281//DNA repair	gi|499462502|ref|WP_011149647.1|/0/DNA repair protein RecN, partial [Vibrio vulnificus]
VV0823	2.1612	Up	0.919669	K03631|1|4e-89|310|vvm:VVMO6_02394|DNA repair protein RecN (Recombination protein N)	GO:0005524//ATP binding	GO:0006310//DNA recombination;GO:0006281//DNA repair	gi|499462503|ref|WP_011149648.1|/6.45242e-91/DNA repair protein RecN [Vibrio vulnificus]
VV0833	-1.15551	Down	0.863654	K03686|1|0.0|796|vvy:VV0833|molecular chaperone DnaJ	GO:0031072//heat shock protein binding;GO:0005524//ATP binding;GO:0051082//unfolded protein binding;GO:0008270//zinc ion binding	GO:0006260//DNA replication;GO:0006457//protein folding;GO:0009408//response to heat	gi|499462512|ref|WP_011149657.1|/0/molecular chaperone DnaJ [Vibrio vulnificus]
VV0862	-1.07542	Down	0.813152	K00793|1|8e-119|428|vvy:VV0862|riboflavin synthase [EC:2.5.1.9]	GO:0004746//riboflavin synthase activity;GO:0016491//oxidoreductase activity	GO:0009231//riboflavin biosynthetic process;GO:0055114//oxidation-reduction process	gi|37197788|dbj|BAC93626.1|/1.44678e-130/riboflavin synthase alpha chain [Vibrio vulnificus YJ016]
VV0898	-1.62934	Down	0.919965	K00600|1|0.0|839|vvy:VV0898|glycine hydroxymethyltransferase [EC:2.1.2.1]	GO:0030170//pyridoxal phosphate binding;GO:0008168//methyltransferase activity;GO:0004372//glycine hydroxymethyltransferase activity	GO:0035999//tetrahydrofolate interconversion;GO:0032259//methylation;GO:0019264//glycine biosynthetic process from serine	gi|499390927|ref|WP_011078394.1|/0/serine hydroxymethyltransferase [Vibrio vulnificus]
VV0903	-1.25583	Down	0.821422	K07258|1|0.0|774|vvy:VV0903|D-alanyl-D-alanine carboxypeptidase (penicillin-binding protein 5/6) [EC:3.4.16.4]	GO:0009002//serine-type D-Ala-D-Ala carboxypeptidase activity	GO:0006508//proteolysis	gi|499462560|ref|WP_011149705.1|/0/D-alanyl-D-alanine carboxypeptidase [Vibrio vulnificus]
VV0904	-1.48175	Down	0.811479	K03642|1|2e-149|530|vvm:VVMO6_02314|rare lipoprotein A	-	-	gi|499462561|ref|WP_011149706.1|/1.87161e-148/rare lipoprotein A [Vibrio vulnificus]
VV0957	-1.20244	Down	0.836385	K02386|1|2e-134|480|vvm:VVMO6_02269|flagella basal body P-ring formation protein FlgA	-	-	gi|499462600|ref|WP_011149745.1|/1.5016e-133/flagellar basal body P-ring biosynthesis protein FlgA [Vibrio vulnificus]
VV0959	-1.56652	Down	0.899488	K00575|1|2e-152|540|vvm:VVMO6_02267|chemotaxis protein methyltransferase CheR [EC:2.1.1.80]	GO:0008983//protein-glutamate O-methyltransferase activity	GO:0032259//methylation	gi|499462601|ref|WP_011149746.1|/1.50864e-151/chemotaxis protein CheR [Vibrio vulnificus]
VV0988	-1.59817	Down	0.889053	K05838|1|3e-158|560|vvm:VVMO6_02238|putative thioredoxin	GO:0009055//electron carrier activity;GO:0015035//protein disulfide oxidoreductase activity	GO:0045454//cell redox homeostasis;GO:0006662//glycerol ether metabolic process	gi|37679171|ref|NP_933780.1|/2.53227e-157/thioredoxin domain-containing protein [Vibrio vulnificus YJ016]
VV0991	-1.0424	Down	0.811971	-	-	-	gi|499462622|ref|WP_011149767.1|/4.35374e-130/membrane protein [Vibrio vulnificus]
VV0992	-1.34819	Down	0.814727	-	-	-	gi|499462623|ref|WP_011149768.1|/3.65267e-144/membrane protein [Vibrio vulnificus]
VV0996	-1.11505	Down	0.803406	K07401|1|2e-50|199|vvy:VV0996|selenoprotein W-related protein	GO:0008430//selenium binding	GO:0045454//cell redox homeostasis	gi|37197922|dbj|BAC93760.1|/2.09541e-49/uncharacterized protein conserved in bacteria [Vibrio vulnificus YJ016]
VV0998	-1.16148	Down	0.801831	K10922|1|2e-93|343|vvy:VV0998|transmembrane regulatory protein ToxS	-	-	gi|499390839|ref|WP_011078306.1|/1.18493e-92/membrane protein [Vibrio vulnificus]
VV1000	-1.42095	Down	0.888659	K04079|1|0.0|1256|vvy:VV1000|molecular chaperone HtpG	GO:0005524//ATP binding;GO:0051082//unfolded protein binding	GO:0006457//protein folding;GO:0006950//response to stress	gi|499462629|ref|WP_011149774.1|/0/heat shock protein 90 [Vibrio vulnificus]
VV1011	-1.28899	Down	0.876452	K01443|1|0.0|753|vvy:VV1011|N-acetylglucosamine-6-phosphate deacetylase [EC:3.5.1.25]	GO:0008448//N-acetylglucosamine-6-phosphate deacetylase activity	GO:0005975//carbohydrate metabolic process;GO:0006044//N-acetylglucosamine metabolic process	gi|499462640|ref|WP_011149785.1|/0/N-acetylglucosamine-6-phosphate deacetylase [Vibrio vulnificus]
VV1012	-1.21951	Down	0.812758	K02803|1|0.0|1022|vvy:VV1012|PTS system, N-acetylglucosamine-specific IIB component [EC:2.7.1.69] K02804 PTS system, N-acetylglucosamine-specific IIC component	GO:0016301//kinase activity;GO:0005351//sugar:proton symporter activity;GO:0015572;GO:0008982//protein-N(PI)-phosphohistidine-sugar phosphotransferase activity	GO:0016310//phosphorylation;GO:0009401//phosphoenolpyruvate-dependent sugar phosphotransferase system	gi|499390827|ref|WP_011078294.1|/0/PTS N-acetylmuramic acid transporter subunit IIBC [Vibrio vulnificus]
VV1027	-1.37472	Down	0.876944	K01647|1|0.0|882|vvm:VVMO6_02200|citrate synthase [EC:2.3.3.1]	GO:0004108//citrate (Si)-synthase activity	GO:0006099//tricarboxylic acid cycle;GO:0044262//cellular carbohydrate metabolic process	gi|499390812|ref|WP_011078279.1|/0/type II citrate synthase [Vibrio vulnificus]
VV1029	-1.17075	Down	0.80252	K00242|1|7e-61|234|vvm:VVMO6_02198|succinate dehydrogenase membrane anchor subunit	GO:0020037//heme binding;GO:0000104//succinate dehydrogenase activity	GO:0006099//tricarboxylic acid cycle	gi|499390810|ref|WP_011078277.1|/7.6004e-60/succinate dehydrogenase cytochrome b556 small membrane subunit [Vibrio vulnificus]
VV1039	-1.64045	Down	0.8228	K07720|1|3e-10|70.9|rho:RHOM_03900|two-component system, response regulator YesN	GO:0043565//sequence-specific DNA binding;GO:0003700//sequence-specific DNA binding transcription factor activity;GO:0016301//kinase activity	GO:0006355//regulation of transcription, DNA-templated;GO:0016310//phosphorylation	gi|499462652|ref|WP_011149797.1|/0/histidine kinase [Vibrio vulnificus]
VV1040	-1.21816	Down	0.873203	K04758|1|1e-33|144|vvy:VV1040|ferrous iron transport protein A	GO:0046914//transition metal ion binding	-	gi|499462653|ref|WP_011149798.1|/1.3608e-32/iron transporter FeoA [Vibrio vulnificus]
VV1041	-1.50272	Down	0.907954	K04759|1|0.0|1485|vvy:VV1041|ferrous iron transport protein B	GO:0005525//GTP binding;GO:0015093//ferrous iron transmembrane transporter activity	GO:0015684//ferrous iron transport	gi|499462654|ref|WP_011149799.1|/0/iron transporter FeoB [Vibrio vulnificus]
VV1042	-1.91829	Down	0.935027	K10123|1|2e-35|149|vvy:VV1042|putative ferrous iron transport protein C	-	-	gi|499462655|ref|WP_011149800.1|/2.47093e-34/iron transporter FeoC [Vibrio vulnificus]
VV1047	-1.40826	Down	0.901063	-	-	-	gi|499462659|ref|WP_011149804.1|/2.00797e-31/hypothetical protein [Vibrio vulnificus]
VV1051	-1.50231	Down	0.884721	K07285|1|4e-101|369|vvy:VV1051|outer membrane lipoprotein	-	-	gi|499462663|ref|WP_011149808.1|/3.04603e-100/starvation lipoprotein Slp [Vibrio vulnificus]
VV1060	-1.38504	Down	0.800748	K10918|1|6e-33|144|esa:ESA_03360|LysR family transcriptional regulator, transcriptional activator AphB	GO:0003700//sequence-specific DNA binding transcription factor activity;GO:0003677//DNA binding	GO:0006355//regulation of transcription, DNA-templated	gi|499390779|ref|WP_011078246.1|/0/LysR family transcriptional regulator [Vibrio vulnificus]
VV1079	-1.11258	Down	0.828608	K02078|1|3e-39|162|vvm:VVMO6_02148|acyl carrier protein	GO:0000036//ACP phosphopantetheine attachment site binding involved in fatty acid biosynthetic process	GO:0006633//fatty acid biosynthetic process	gi|499390705|ref|WP_011078172.1|/2.8431e-38/acyl carrier protein [Vibrio vulnificus]
VV1085	-1.37085	Down	0.808427	K00540|1|1e-129|465|reh:H16_B2509|[EC:1.-.-.-]	GO:0016491//oxidoreductase activity	GO:0055114//oxidation-reduction process	gi|499462685|ref|WP_011149830.1|/0/FAD-dependent oxidoreductase [Vibrio vulnificus]
VV1114	2.0546	Up	0.917996	K14260|1|0.0|826|vvm:VVMO6_02113|alanine-synthesizing transaminase [EC:2.6.1.66 2.6.1.2]	GO:0030170//pyridoxal phosphate binding;GO:0004021//L-alanine:2-oxoglutarate aminotransferase activity	GO:0009058//biosynthetic process	gi|499393499|ref|WP_011080966.1|/0/aminotransferase AlaT [Vibrio vulnificus]
VV1133	-1.11387	Down	0.847411	K01738|1|0.0|744|vvy:VV1133|cysteine synthase A [EC:2.5.1.47]	GO:0004124//cysteine synthase activity;GO:0016740//transferase activity	GO:0019344//cysteine biosynthetic process	gi|499462717|ref|WP_011149862.1|/0/cysteine synthase [Vibrio vulnificus]
VV1136	-1.66812	Down	0.846722	K10805|1|2e-167|590|vvm:VVMO6_02093|acyl-CoA thioesterase II [EC:3.1.2.-]	GO:0047617//acyl-CoA hydrolase activity	GO:0006637//acyl-CoA metabolic process	gi|499462721|ref|WP_011149866.1|/1.79888e-166/acyl-CoA thioesterase [Vibrio vulnificus]
VV1137	-1.45222	Down	0.846131	K09914|1|1e-72|273|vvy:VV1137|putative lipoprotein	-	-	gi|326424142|ref|NP_761942.2|/1.14571e-71/lipoprotein-like protein [Vibrio vulnificus CMCP6]
VV1139	-1.23125	Down	0.873499	-	-	-	gi|499393478|ref|WP_011080945.1|/4.46895e-138/membrane protein [Vibrio vulnificus]
VV1140	-1.74234	Down	0.839437	K03320|1|3e-15|86.7|alv:Alvin_3108|ammonium transporter, Amt family;K02488|2|3e-14|83.6|ara:Arad_1885|two-component system, cell cycle response regulator;K13590|3|3e-14|83.6|ppf:Pput_0146|diguanylate cyclase;K13069|4|3e-14|83.6|eae:EAE_21785|diguanylate cyclase [EC:2.7.7.65];K14051|5|4e-14|82.8|bac:BamMC406_3462|cyclic di-GMP phosphodiesterase Gmr [EC:3.1.4.52]	GO:0016849//phosphorus-oxygen lyase activity;GO:0005215//transporter activity	GO:0035556//intracellular signal transduction;GO:0009190//cyclic nucleotide biosynthetic process;GO:0006810//transport	gi|499462723|ref|WP_011149868.1|/0/diguanylate cyclase [Vibrio vulnificus]
VV1147	-1.69536	Down	0.928726	K00134|1|0.0|682|van:VAA_02344|glyceraldehyde 3-phosphate dehydrogenase [EC:1.2.1.12]	GO:0051287//NAD binding;GO:0004365//glyceraldehyde-3-phosphate dehydrogenase (NAD+) (phosphorylating) activity;GO:0047100//glyceraldehyde-3-phosphate dehydrogenase (NADP+) (phosphorylating) activity;GO:0050661//NADP binding	GO:0006006//glucose metabolic process;GO:0055114//oxidation-reduction process	gi|37198074|dbj|BAC93911.1|/0/glyceraldehyde 3-phosphate dehydrogenase [Vibrio vulnificus YJ016]
VV1148	-2.16168	Down	0.900079	K07305|1|1e-88|327|vvy:VV1148|peptide-methionine (R)-S-oxide reductase [EC:1.8.4.12]	GO:0033743//peptide-methionine (R)-S-oxide reductase activity;GO:0008113//peptide-methionine (S)-S-oxide reductase activity;GO:0008270//zinc ion binding	GO:0055114//oxidation-reduction process	gi|499462730|ref|WP_011149875.1|/1.14094e-87/methionine sulfoxide reductase B [Vibrio vulnificus]
VV1167	-1.34125	Down	0.835991	K06899|1|0.0|662|vvy:VV1167|nucleoid-associated protein	-	-	gi|499393453|ref|WP_011080920.1|/0/nucleoid-associated protein NdpA [Vibrio vulnificus]
VV1183	-1.3475	Down	0.875074	K03286|1|5e-13|77.8|vex:VEA_000499|OmpA-OmpF porin, OOP family;K15987|4|2e-11|72.4|lby:Lbys_1603|K(+)-stimulated pyrophosphate-energized sodium pump [EC:3.6.1.1];K03640|5|4e-11|71.2|lbf:LBF_3126|peptidoglycan-associated lipoprotein	-	GO:0001539//cilium or flagellum-dependent cell motility	gi|499462758|ref|WP_011149903.1|/1.44339e-166/sodium-type flagellar protein MotY [Vibrio vulnificus]
VV1184	-1.47093	Down	0.891809	-	-	-	gi|499462759|ref|WP_011149904.1|/4.28338e-79/hypothetical protein [Vibrio vulnificus]
VV1209	-2.53127	Down	0.937685	K07393|1|0.0|680|vvy:VV1209|putative glutathione S-transferase	GO:0004364//glutathione transferase activity	-	gi|499462776|ref|WP_011149921.1|/0/glutathione S-transferase [Vibrio vulnificus]
VV1224	-1.75368	Down	0.898405	K07566|1|1e-114|414|vvm:VVMO6_01993|tRNA threonylcarbamoyladenosine biosynthesis protein	GO:0003725//double-stranded RNA binding	-	gi|499393398|ref|WP_011080865.1|/1.12109e-113/translation factor Sua5 [Vibrio vulnificus]
VV1258	8.10956	Up	0.988876	-	-	-	gi|499462810|ref|WP_011149955.1|/2.56364e-148/hypothetical protein [Vibrio vulnificus]
VV1262	1.2131	Up	0.811774	K07289|1|0.0|1385|vvy:VV1262|AsmA protein	-	-	gi|499462814|ref|WP_011149959.1|/0/cell envelope biogenesis protein AsmA [Vibrio vulnificus]
VV1276	-1.11622	Down	0.8671	K02078|1|2e-35|149|vvm:VVMO6_01941|acyl carrier protein	GO:0000036//ACP phosphopantetheine attachment site binding involved in fatty acid biosynthetic process	GO:0006633//fatty acid biosynthetic process	gi|499393351|ref|WP_011080818.1|/2.45285e-34/acyl carrier protein [Vibrio vulnificus]
VV1283	-1.61181	Down	0.921933	K02778|1|0.0|997|vvy:VV1283|PTS system, glucose-specific IIB component [EC:2.7.1.69] K02779 PTS system, glucose-specific IIC component	GO:0005355//glucose transmembrane transporter activity;GO:0016301//kinase activity;GO:0005351//sugar:proton symporter activity;GO:0008982//protein-N(PI)-phosphohistidine-sugar phosphotransferase activity	GO:0016310//phosphorylation;GO:0009401//phosphoenolpyruvate-dependent sugar phosphotransferase system;GO:0015758//glucose transport	gi|499462829|ref|WP_011149974.1|/0/PTS glucose transporter subunit IIBC [Vibrio vulnificus]
VV1296	1.7116	Up	0.819157	K14160|1|3e-23|110|brh:RBRH_01788|protein ImuA;K13053|2|2e-22|108|smt:Smal_2378|cell division inhibitor SulA	-	-	gi|499462838|ref|WP_011149983.1|/3.18905e-129/recombinase RecA [Vibrio vulnificus]
VV1303	-1.3485	Down	0.807344	-	-	GO:0006950//response to stress	gi|37679487|ref|NP_934096.1|/0/tetratricopeptide repeat protein [Vibrio vulnificus YJ016]
VV1320	-3.07982	Down	0.937586	K00259|1|0.0|732|vvm:VVMO6_01893|alanine dehydrogenase [EC:1.4.1.1]	GO:0000286//alanine dehydrogenase activity	GO:0042853//L-alanine catabolic process;GO:0055114//oxidation-reduction process	gi|499393301|ref|WP_011080768.1|/0/alanine dehydrogenase [Vibrio vulnificus]
VV1321	-12.1931	Down	0.915436	K03719|1|2e-88|326|vvm:VVMO6_01892|Lrp/AsnC family transcriptional regulator, leucine-responsive regulatory protein	GO:0043565//sequence-specific DNA binding;GO:0003700//sequence-specific DNA binding transcription factor activity	GO:0015820//leucine transport;GO:0006551//leucine metabolic process;GO:0006355//regulation of transcription, DNA-templated	gi|499393300|ref|WP_011080767.1|/1.90857e-87/AsnC family transcriptional regulator [Vibrio vulnificus]
VV1337	-1.33559	Down	0.854105	K00574|1|0.0|839|vvy:VV1337|cyclopropane-fatty-acyl-phospholipid synthase [EC:2.1.1.79]	GO:0008825//cyclopropane-fatty-acyl-phospholipid synthase activity	GO:0008610//lipid biosynthetic process;GO:0032259//methylation	gi|499462865|ref|WP_011150010.1|/0/cyclopropane-fatty-acyl-phospholipid synthase [Vibrio vulnificus]
VV1344	-1.338	Down	0.834022	-	-	-	gi|499393277|ref|WP_011080744.1|/1.29288e-43/hypothetical protein [Vibrio vulnificus]
VV1346	-1.01835	Down	0.842981	K03746|1|3e-67|255|vvy:VV1346|DNA-binding protein H-NS	GO:0003677//DNA binding	GO:0006355//regulation of transcription, DNA-templated	gi|499462872|ref|WP_011150017.1|/3.2141e-66/DNA-binding protein [Vibrio vulnificus]
VV1357	1.04428	Up	0.808525	K11755|1|7e-117|421|vvy:VV1357|phosphoribosyl-ATP pyrophosphohydrolase / phosphoribosyl-AMP cyclohydrolase [EC:3.6.1.31 3.5.4.19]	GO:0004635//phosphoribosyl-AMP cyclohydrolase activity;GO:0005524//ATP binding;GO:0004636//phosphoribosyl-ATP diphosphatase activity	GO:0000105//histidine biosynthetic process	gi|499462879|ref|WP_011150024.1|/5.7662e-116/phosphoribosyl-AMP cyclohydrolase [Vibrio vulnificus]
VV1379	-1.15971	Down	0.80252	K07407|1|0.0|1223|vvy:VV1379|alpha-galactosidase [EC:3.2.1.22]	GO:0004553//hydrolase activity, hydrolyzing O-glycosyl compounds	GO:0005975//carbohydrate metabolic process	gi|499462898|ref|WP_011150043.1|/0/alpha-galactosidase [Vibrio vulnificus]
VV1380	-1.57173	Down	0.911794	K07022|1|3e-13|79.3|dat:HRM2_15520|	-	-	gi|499462899|ref|WP_011150044.1|/0/hypothetical protein [Vibrio vulnificus]
VV1447	-1.01752	Down	0.8038	-	-	-	gi|499393181|ref|WP_011080648.1|/1.11119e-99/hypothetical protein [Vibrio vulnificus]
VV1457	2.44841	Up	0.813546	-	-	-	gi|499462958|ref|WP_011150103.1|/5.8617e-122/agglutination protein [Vibrio vulnificus]
VV1469	2.8189	Up	0.909431	K13053|1|2e-47|189|vex:VEA_003732|cell division inhibitor SulA	GO:0004386//helicase activity	GO:0051301//cell division	gi|499462965|ref|WP_011150110.1|/3.75793e-67/DNA helicase [Vibrio vulnificus]
VV1494	2.75215	Up	0.870939	K01258|1|1e-152|541|vfi:VF_A0004|tripeptide aminopeptidase [EC:3.4.11.4];K01269|3|1e-97|359|ctc:CTC00423|aminopeptidase [EC:3.4.11.-]	GO:0016787//hydrolase activity	GO:0008152//metabolic process	gi|499462985|ref|WP_011150130.1|/0/peptidase M20 [Vibrio vulnificus]
VV1514	1.62378	Up	0.864245	K03406|1|0.0|1091|vvy:VV1514|methyl-accepting chemotaxis protein	GO:0004871//signal transducer activity	GO:0007165//signal transduction;GO:0006935//chemotaxis	gi|499463001|ref|WP_011150146.1|/0/chemotaxis protein [Vibrio vulnificus]
VV1544	-1.64212	Down	0.911597	K03286|1|3e-24|114|pat:Patl_2080|OmpA-OmpF porin, OOP family	-	-	gi|499463024|ref|WP_011150169.1|/3.26307e-126/membrane protein [Vibrio vulnificus]
VV1545	-2.23561	Down	0.926462	K12543|1|0.0|847|vvy:VV1545|outer membrane protein LapE	GO:0005215//transporter activity	GO:0015031//protein transport	gi|499463025|ref|WP_011150170.1|/0/agglutination protein [Vibrio vulnificus]
VV1549	1.29138	Up	0.87212	K03406|1|0.0|872|vvm:VVMO6_01671|methyl-accepting chemotaxis protein	GO:0004871//signal transducer activity	GO:0007165//signal transduction	gi|499393085|ref|WP_011080552.1|/0/chemotaxis protein [Vibrio vulnificus]
VV1553	-1.30803	Down	0.865328	K06890|1|9e-116|418|vvy:VV1553|	-	-	gi|499463030|ref|WP_011150175.1|/7.19734e-115/HflBKC-binding inner membrane protein [Vibrio vulnificus]
VV1559	1.49781	Up	0.879307	K02573|1|8e-178|625|vvy:VV1559|ferredoxin-type protein NapG	GO:0051539//4 iron, 4 sulfur cluster binding;GO:0046872//metal ion binding;GO:0016491//oxidoreductase activity;GO:0009055//electron carrier activity	GO:0055114//oxidation-reduction process	gi|499463035|ref|WP_011150180.1|/7.17711e-177/quinol dehydrogenase [Vibrio vulnificus]
VV1599	-1.39594	Down	0.853318	K09686|1|0.0|755|vvy:VV1599|antibiotic transport system permease protein	-	-	gi|499463073|ref|WP_011150218.1|/0/ABC transporter [Vibrio vulnificus]
VV1600	-1.33405	Down	0.805966	K09686|1|0.0|771|vvy:VV1600|antibiotic transport system permease protein	-	-	gi|499463074|ref|WP_011150219.1|/0/multidrug ABC transporter permease [Vibrio vulnificus]
VV1601	-1.18457	Down	0.866411	K01993|1|1e-180|634|vvy:VV1601|HlyD family secretion protein	-	-	gi|499393064|ref|WP_011080531.1|/1.02535e-179/membrane protein [Vibrio vulnificus]
VV1602	-1.78926	Down	0.902146	K12340|1|6e-17|91.7|sat:SYN_00239|outer membrane channel protein;K03296|2|2e-16|90.1|gbm:Gbem_4004|hydrophobic/amphiphilic exporter-1 (mainly G- bacteria), HAE1 family;K12538|4|4e-15|85.9|ajs:Ajs_0585|outer membrane protein HasF	GO:0005215//transporter activity	GO:0006810//transport	gi|499463075|ref|WP_011150220.1|/0/membrane protein [Vibrio vulnificus]
VV1661	-1.60768	Down	0.921737	K03812|1|2e-27|123|vvm:VVMO6_01533|ribosome modulation factor	-	GO:0006417//regulation of translation	gi|499463122|ref|WP_011150267.1|/8.29061e-30/hypothetical protein [Vibrio vulnificus]
VV1660	-1.58825	Down	0.921835	K03812|1|2e-27|123|vvm:VVMO6_01533|ribosome modulation factor	-	GO:0006417//regulation of translation	gi|499463122|ref|WP_011150267.1|/8.44697e-27/hypothetical protein [Vibrio vulnificus]
VV1664	-1.72174	Down	0.920949	K09911|1|4e-81|301|vvm:VVMO6_01530|hypothetical protein	GO:0043565//sequence-specific DNA binding	GO:0007049//cell cycle;GO:0051301//cell division	gi|320156376|ref|YP_004188755.1|/3.90427e-80/dehydrogenase [Vibrio vulnificus MO6-24/O]
VV1665	-1.47109	Down	0.90126	-	-	-	gi|499393004|ref|WP_011080471.1|/7.69581e-52/hypothetical protein [Vibrio vulnificus]
VV1672	-1.41084	Down	0.8924	K00405|1|5e-118|425|vvm:VVMO6_01522|cytochrome c oxidase cbb3-type subunit II	GO:0020037//heme binding;GO:0004129//cytochrome-c oxidase activity;GO:0009055//electron carrier activity	GO:0055114//oxidation-reduction process	gi|499392998|ref|WP_011080465.1|/3.72341e-117/peptidase S41 [Vibrio vulnificus]
VV1673	-1.18071	Down	0.839831	K00407|1|5e-25|115|vvm:VVMO6_01521|cytochrome c oxidase cbb3-type subunit IV	GO:0004129//cytochrome-c oxidase activity	GO:0055114//oxidation-reduction process	gi|499392997|ref|WP_011080464.1|/5.10701e-24/cytochrome C oxidase [Vibrio vulnificus]
VV1688	-3.20871	Down	0.942902	-	-	-	gi|499463137|ref|WP_011150282.1|/3.60174e-17/hypothetical protein [Vibrio vulnificus]
VV1689	-2.81297	Down	0.939752	K11069|1|0.0|698|vvm:VVMO6_01506|spermidine/putrescine transport system substrate-binding protein	GO:0019808//polyamine binding	GO:0015846//polyamine transport	gi|499392982|ref|WP_011080449.1|/0/putrescine/spermidine ABC transporter substrate-binding protein [Vibrio vulnificus]
VV1692	2.08604	Up	0.803209	K03320|1|0.0|810|vvm:VVMO6_01503|ammonium transporter, Amt family	GO:0008519//ammonium transmembrane transporter activity	GO:0072488//ammonium transmembrane transport	gi|499463140|ref|WP_011150285.1|/0/ammonium transporter [Vibrio vulnificus]
VV1736	-2.28254	Down	0.860406	-	-	-	gi|499463177|ref|WP_011150322.1|/0/hypothetical protein [Vibrio vulnificus]
VV1752	-1.56627	Down	0.830282	-	GO:0016788//hydrolase activity, acting on ester bonds	-	gi|499463192|ref|WP_011150337.1|/2.85687e-131/hypothetical protein [Vibrio vulnificus]
VV1754	-1.28393	Down	0.816106	K03574|1|9e-77|287|vvm:VVMO6_01453|7,8-dihydro-8-oxoguanine triphosphatase [EC:3.6.1.-]	GO:0016787//hydrolase activity	-	gi|499463194|ref|WP_011150339.1|/9.96817e-76/NTP pyrophosphohydrolase [Vibrio vulnificus]
VV1757	-1.00794	Down	0.817287	K01768|1|1e-10|70.9|rpt:Rpal_1770|adenylate cyclase [EC:4.6.1.1]	GO:0016849//phosphorus-oxygen lyase activity	GO:0035556//intracellular signal transduction;GO:0009190//cyclic nucleotide biosynthetic process	gi|499463197|ref|WP_011150342.1|/0/hypothetical protein [Vibrio vulnificus]
VV1765	-1.57445	Down	0.803111	-	-	-	gi|499463205|ref|WP_011150350.1|/5.90056e-68/hypothetical protein [Vibrio vulnificus]
VV1782	2.89385	Up	0.864048	-	-	-	gi|499463220|ref|WP_011150365.1|/1.22811e-25/hypothetical protein [Vibrio vulnificus]
VV1783	-1.01169	Down	0.80823	-	-	-	gi|499463221|ref|WP_011150366.1|/0/hypothetical protein [Vibrio vulnificus]
VV1795	1.61043	Up	0.840717	-	-	-	gi|499463230|ref|WP_011150375.1|/3.30588e-26/hypothetical protein [Vibrio vulnificus]
VV1800	-2.06063	Down	0.852038	-	-	-	gi|499463235|ref|WP_011150380.1|/7.99765e-17/hypothetical protein [Vibrio vulnificus]
VV1820	-1.76901	Down	0.886198	-	-	-	gi|499463252|ref|WP_011150397.1|/2.32696e-16/hypothetical protein [Vibrio vulnificus]
VV1848	-1.78495	Down	0.870545	-	-	-	gi|499463273|ref|WP_011150418.1|/1.6086e-65/hypothetical protein [Vibrio vulnificus]
VV1858	-1.29118	Down	0.872317	-	-	-	gi|499463282|ref|WP_011150427.1|/1.64709e-30/hypothetical protein [Vibrio vulnificus]
VV1859	-1.07098	Down	0.849478	-	-	-	gi|499463283|ref|WP_011150428.1|/4.0119e-40/hypothetical protein [Vibrio vulnificus]
VV1903	-1.18064	Down	0.806753	-	-	-	gi|499463323|ref|WP_011150468.1|/1.76735e-24/hypothetical protein [Vibrio vulnificus]
VV1907	-1.16503	Down	0.802717	K00680|1|7e-17|89.0|bcz:BCZK3126|[EC:2.3.1.-];K00676|2|1e-14|81.6|cth:Cthe_0233|ribosomal-protein-alanine N-acetyltransferase [EC:2.3.1.128];K03574|3|1e-12|74.7|gbe:GbCGDNIH1_0625|7,8-dihydro-8-oxoguanine triphosphatase [EC:3.6.1.-]	GO:0008080//N-acetyltransferase activity	-	gi|499463327|ref|WP_011150472.1|/1.445e-90/acetyltransferase [Vibrio vulnificus]
VV1909	-1.43474	Down	0.829888	-	-	-	gi|499463329|ref|WP_011150474.1|/0/hypothetical protein [Vibrio vulnificus]
VV1924	-1.1882	Down	0.837074	-	-	-	gi|491618156|ref|WP_005475708.1|/0/MULTISPECIES: hypothetical protein [Vibrio]
VV1937	-1.31131	Down	0.84239	K01759|1|9e-17|88.2|bme:BMEI0164|lactoylglutathione lyase [EC:4.4.1.5]	GO:0016829//lyase activity	-	gi|499463352|ref|WP_011150497.1|/1.04709e-85/lactoylglutathione lyase [Vibrio vulnificus]
VV1955	-1.46477	Down	0.800748	-	GO:0016740//transferase activity	-	gi|499463365|ref|WP_011150510.1|/7.19786e-82/protein-S-isoprenylcysteine methyltransferase [Vibrio vulnificus]
VV1987	-1.22018	Down	0.843079	K01480|1|2e-180|634|vvm:VVMO6_01236|agmatinase [EC:3.5.3.11]	GO:0046872//metal ion binding;GO:0008783//agmatinase activity	GO:0006596//polyamine biosynthetic process	gi|499392756|ref|WP_011080223.1|/1.62337e-179/agmatinase [Vibrio vulnificus]
VV1994	-2.35129	Down	0.948218	-	-	-	gi|499392746|ref|WP_011080213.1|/4.97482e-91/membrane protein [Vibrio vulnificus]
VV1999	2.39679	Up	0.842587	-	-	-	gi|499463396|ref|WP_011150541.1|/0/hypothetical protein [Vibrio vulnificus]
VV2002	2.92072	Up	0.848395	-	-	-	gi|499463399|ref|WP_011150544.1|/3.91132e-80/hypothetical protein [Vibrio vulnificus]
VV2003	2.94469	Up	0.899587	K02656|1|5e-07|57.4|pen:PSEEN1019|type IV pilus assembly protein PilF	-	-	gi|499463400|ref|WP_011150545.1|/3.07304e-131/pilus assembly protein TadD [Vibrio vulnificus]
VV2005	3.02443	Up	0.935814	K12511|1|2e-160|567|vvy:VV2005|tight adherence protein C	-	-	gi|499463401|ref|WP_011150546.1|/1.68664e-159/Flp pilus assembly protein TadC [Vibrio vulnificus]
VV2004	2.34706	Up	0.840224	K12511|1|3e-19|96.3|vvm:VVMO6_01212|tight adherence protein C	-	-	gi|499463402|ref|WP_011150547.1|/1.09422e-21/hypothetical protein [Vibrio vulnificus]
VV2006	2.80574	Up	0.917503	K12510|1|1e-160|568|vvy:VV2006|tight adherence protein B	-	-	gi|499463403|ref|WP_011150548.1|/9.95352e-160/pilus assembly protein TadB [Vibrio vulnificus]
VV2007	3.92666	Up	0.952156	K02283|1|0.0|836|vvm:VVMO6_01210|pilus assembly protein CpaF	GO:0017111//nucleoside-triphosphatase activity;GO:0005524//ATP binding	GO:0006810//transport	gi|499463404|ref|WP_011150549.1|/0/pilus assembly protein CpaF [Vibrio vulnificus]
VV2008	3.62795	Up	0.951073	K02282|1|0.0|741|vvy:VV2008|pilus assembly protein CpaE	GO:0000156//phosphorelay response regulator activity	GO:0035556//intracellular signal transduction;GO:0000160//phosphorelay signal transduction system;GO:0006355//regulation of transcription, DNA-templated	gi|499463405|ref|WP_011150550.1|/0/pilus assembly protein CpaE [Vibrio vulnificus]
VV2009	3.48188	Up	0.950285	-	-	-	gi|499463406|ref|WP_011150551.1|/2.07755e-116/hypothetical protein [Vibrio vulnificus]
VV2010	3.27698	Up	0.943493	K02280|1|0.0|896|vvy:VV2010|pilus assembly protein CpaC	-	GO:0009306//protein secretion	gi|499463407|ref|WP_011150552.1|/0/pilus assembly protein CpaC [Vibrio vulnificus]
VV2011	3.23277	Up	0.942016	K02279|1|6e-153|542|vvy:VV2011|pilus assembly protein CpaB	-	-	gi|499463408|ref|WP_011150553.1|/5.33991e-152/pilus assembly protein CpaB [Vibrio vulnificus]
VV2012	3.34701	Up	0.943591	K02278|1|4e-74|278|vvy:VV2012|prepilin peptidase CpaA [EC:3.4.23.43]	GO:0004190//aspartic-type endopeptidase activity	-	gi|499463409|ref|WP_011150554.1|/4.60853e-73/hypothetical protein [Vibrio vulnificus]
VV2013	3.18679	Up	0.957472	K02651|1|2e-24|113|vvm:VVMO6_01204|pilus assembly protein Flp/PilA	-	-	gi|499392730|ref|WP_011080197.1|/2.08411e-33/pilin [Vibrio vulnificus]
VV2014	4.41402	Up	0.949695	-	-	-	gi|499463410|ref|WP_011150555.1|/0/hypothetical protein [Vibrio vulnificus]
VV2015	3.89992	Up	0.95255	-	-	-	gi|499463411|ref|WP_011150556.1|/7.07011e-180/hypothetical protein [Vibrio vulnificus]
VV2016	-1.91894	Down	0.856566	K07274|1|1e-45|183|vvm:VVMO6_01201|outer membrane protein	-	-	gi|499392727|ref|WP_011080194.1|/1.56229e-44/hypothetical protein [Vibrio vulnificus]
VV2018	-1.30722	Down	0.80636	-	-	-	gi|499463414|ref|WP_011150559.1|/3.1261e-61/hypothetical protein [Vibrio vulnificus]
VV2030	-1.33003	Down	0.82339	K03320|1|2e-27|126|mgm:Mmc1_1949|ammonium transporter, Amt family;K13924|2|5e-27|125|mag:amb3329|two-component system, chemotaxis family, CheB/CheR fusion protein [EC:2.1.1.80 3.1.1.61]	GO:0016849//phosphorus-oxygen lyase activity;GO:0004871//signal transducer activity	GO:0035556//intracellular signal transduction;GO:0009190//cyclic nucleotide biosynthetic process	gi|499463424|ref|WP_011150569.1|/0/diguanylate cyclase [Vibrio vulnificus]
VV2049	1.69427	Up	0.926659	-	-	-	gi|499392698|ref|WP_011080165.1|/1.12538e-34/hypothetical protein [Vibrio vulnificus]
VV2052	-1.25977	Down	0.809313	K00462|1|8e-36|151|rle:RL0363|biphenyl-2,3-diol 1,2-dioxygenase [EC:1.13.11.39];K01759|5|4e-13|75.9|zmo:ZMO0030|lactoylglutathione lyase [EC:4.4.1.5]	GO:0016829//lyase activity	-	gi|499463442|ref|WP_011150587.1|/3.19389e-82/virulence protein [Vibrio vulnificus]
VV2053	-1.69511	Down	0.916519	K03834|1|0.0|757|vvy:VV2053|tyrosine-specific transport protein	GO:0015173//aromatic amino acid transmembrane transporter activity	GO:0015801//aromatic amino acid transport	gi|499463443|ref|WP_011150588.1|/0/tyrosine transporter TyrP [Vibrio vulnificus]
VV2093	-1.12923	Down	0.858929	-	-	-	gi|499463476|ref|WP_011150621.1|/4.11426e-61/hypothetical protein [Vibrio vulnificus]
VV2094	-1.0665	Down	0.851546	-	-	-	gi|499463477|ref|WP_011150622.1|/1.01526e-67/hypothetical protein [Vibrio vulnificus]
VV2098	-1.843	Down	0.915239	-	-	-	gi|499463480|ref|WP_011150625.1|/1.88922e-119/hypothetical protein [Vibrio vulnificus]
VV2111	1.83799	Up	0.847805	-	-	-	gi|499393309|ref|WP_011080776.1|/3.37114e-63/hypothetical protein [Vibrio vulnificus]
VV2122	-2.01278	Down	0.826147	-	-	-	gi|499463497|ref|WP_011150642.1|/4.79648e-22/hypothetical protein [Vibrio vulnificus]
VV2123	-1.40872	Down	0.851447	K03314|1|0.0|1028|vvy:VV2123|Na+:H+ antiporter, NhaB family	GO:0015385//sodium:proton antiporter activity	GO:0035725//sodium ion transmembrane transport	gi|499463498|ref|WP_011150643.1|/0/sodium:proton antiporter [Vibrio vulnificus]
VV2148	-1.71069	Down	0.863064	K03321|1|2e-47|193|tbd:Tbd_2028|sulfate permease, SulP family	GO:0015116//sulfate transmembrane transporter activity	GO:0008272//sulfate transport	gi|499463517|ref|WP_011150662.1|/0/sulfate permease [Vibrio vulnificus]
VV2195	-1.17007	Down	0.84052	-	-	-	gi|499463561|ref|WP_011150706.1|/1.1914e-126/hypothetical protein [Vibrio vulnificus]
VV2197	-1.84143	Down	0.863654	-	-	-	gi|499463562|ref|WP_011150707.1|/1.72992e-59/hypothetical protein [Vibrio vulnificus]
VV2196	-2.25199	Down	0.822504	-	-	-	gi|499463563|ref|WP_011150708.1|/1.50829e-15/hypothetical protein [Vibrio vulnificus]
VV2198	-3.0713	Down	0.819059	-	-	-	gi|499463564|ref|WP_011150709.1|/1.21025e-122/hypothetical protein [Vibrio vulnificus]
VV2237	-1.18263	Down	0.841307	-	-	-	gi|499463602|ref|WP_011150747.1|/1.41037e-172/hypothetical protein [Vibrio vulnificus]
VV2263	-4.16919	Down	0.891317	-	-	-	gi|499392590|ref|WP_011080057.1|/2.53067e-79/alanine transporter [Vibrio vulnificus]
VV2283	-1.25171	Down	0.842882	K00425|1|0.0|1071|vvy:VV2283|cytochrome d ubiquinol oxidase subunit I [EC:1.10.3.-]	GO:0016491//oxidoreductase activity	GO:0055114//oxidation-reduction process	gi|499392573|ref|WP_011080040.1|/0/cytochrome BD oxidase subunit I [Vibrio vulnificus]
VV2292	-2.01177	Down	0.881276	K05844|1|7e-12|73.6|spl:Spea_2101|ribosomal protein S6 modification protein	-	-	gi|499463793|ref|WP_011150793.1|/1.77378e-134/ATP-dependent Zn protease [Vibrio vulnificus]
VV2299	-1.37909	Down	0.826147	K03804|1|1e-130|467|vvm:VVMO6_01012|chromosome partition protein MukE	-	GO:0006260//DNA replication;GO:0007059//chromosome segregation;GO:0007049//cell cycle;GO:0030261//chromosome condensation;GO:0051301//cell division	gi|499392556|ref|WP_011080023.1|/1.23702e-129/condesin subunit E [Vibrio vulnificus]
VV2304	-1.23538	Down	0.837271	K03533|1|1e-119|431|vvm:VVMO6_01007|TorA specific chaperone	-	GO:0006457//protein folding	gi|499463807|ref|WP_011150801.1|/1.00183e-118/molecular chaperone TorD [Vibrio vulnificus]
VV2328	-5.89504	Down	0.963969	K10940|1|1e-15|86.3|vcj:VCD_002522|outer membrane protein OmpT	-	-	gi|499463837|ref|WP_011150816.1|/7.61775e-174/membrane protein [Vibrio vulnificus]
VV2332	-1.4417	Down	0.826639	-	-	-	gi|499392527|ref|WP_011079994.1|/1.40035e-21/primosomal protein [Vibrio vulnificus]
VV2338	2.91223	Up	0.948218	K10022|1|6e-146|518|vvy:VV2338|arginine/ornithine transport system substrate-binding protein	GO:0005215//transporter activity	GO:0006810//transport	gi|499392521|ref|WP_011079988.1|/5.43633e-145/ABC transporter substrate-binding protein [Vibrio vulnificus]
VV2339	2.36556	Up	0.881079	K10025|1|8e-156|551|vvy:VV2339|arginine/ornithine transport system ATP-binding protein [EC:3.6.3.-]	GO:0005524//ATP binding;GO:0016887//ATPase activity	GO:0006200//ATP catabolic process	gi|499463850|ref|WP_011150822.1|/6.64169e-155/ATP-binding protein [Vibrio vulnificus]
VV2340	-2.08634	Down	0.864639	-	-	-	gi|499463857|ref|WP_011150823.1|/0/54K polar flagellar sheath protein A [Vibrio vulnificus]
VV2341	-1.22317	Down	0.843079	-	-	-	gi|499392518|ref|WP_011079985.1|/0/membrane protein [Vibrio vulnificus]
VV2342	-1.61421	Down	0.924001	K00656|1|0.0|1524|vvm:VVMO6_00971|formate C-acetyltransferase [EC:2.3.1.54]	GO:0008861//formate C-acetyltransferase activity;GO:0016829//lyase activity	GO:0005975//carbohydrate metabolic process	gi|499392517|ref|WP_011079984.1|/0/keto-acid formate acetyltransferase [Vibrio vulnificus]
VV2345	-1.94538	Down	0.935913	K04069|1|3e-146|520|vvm:VVMO6_00968|pyruvate formate lyase activating enzyme [EC:1.97.1.4]	GO:0051539//4 iron, 4 sulfur cluster binding;GO:0043365//[formate-C-acetyltransferase]-activating enzyme activity;GO:0016829//lyase activity	GO:0055114//oxidation-reduction process	gi|499392514|ref|WP_011079981.1|/2.1921e-145/pyruvate formate lyase-activating protein [Vibrio vulnificus]
VV2347	-1.1237	Down	0.81896	K09161|1|7e-93|341|vvy:VV2347|hypothetical protein	-	-	gi|46397123|sp|Q7MJ16.1|Y2347_VIBVY/5.84665e-92/RecName: Full=UPF0304 protein VV2347 [Vibrio vulnificus YJ016]
VV2351	-1.3692	Down	0.823981	K06415|1|0.0|917|vco:VC0395_A1465|stage V sporulation protein R	-	-	gi|499463878|ref|WP_011150829.1|/0/SpoVR family protein [Vibrio vulnificus]
VV2376	-2.3312	Down	0.922327	-	GO:0003676//nucleic acid binding;GO:0004518//nuclease activity	GO:0090305//nucleic acid phosphodiester bond hydrolysis	gi|499392486|ref|WP_011079953.1|/0/hypothetical protein [Vibrio vulnificus]
VV2379	-1.35809	Down	0.811971	K06212|1|7e-11|68.6|vch:VCA0540|formate transporter;K00088|2|2e-09|63.5|mig:Metig_1011|IMP dehydrogenase [EC:1.1.1.205];K07744|3|5e-09|62.4|aho:Ahos_0577|hypothetical protein;K00974|4|5e-09|62.4|gem:GM21_1929|tRNA nucleotidyltransferase (CCA-adding enzyme) [EC:2.7.7.72 3.1.3.- 3.1.4.-];K04767|5|6e-09|62.0|lie:LIF_A0250|acetoin utilization protein AcuB	-	-	gi|499392483|ref|WP_011079950.1|/2.50635e-71/Inosine monophosphate dehydrogenase-like protein [Vibrio vulnificus]
VV2386	1.03405	Up	0.817878	K03406|1|0.0|1161|vvy:VV2386|methyl-accepting chemotaxis protein	GO:0004871//signal transducer activity	GO:0007165//signal transduction;GO:0006935//chemotaxis	gi|499463935|ref|WP_011150855.1|/0/chemotaxis protein [Vibrio vulnificus]
VV2442	-1.01415	Down	0.814727	K03088|1|1e-106|387|vvy:VV2442|RNA polymerase sigma-70 factor, ECF subfamily	GO:0003700//sequence-specific DNA binding transcription factor activity;GO:0003677//DNA binding;GO:0016779//nucleotidyltransferase activity;GO:0016987//sigma factor activity	GO:0006352//DNA-templated transcription, initiation;GO:0006355//regulation of transcription, DNA-templated	gi|499392406|ref|WP_011079873.1|/9.21928e-106/RNA polymerase sigma factor [Vibrio vulnificus]
VV2456	-1.42536	Down	0.880587	-	-	-	gi|499464026|ref|WP_011150904.1|/8.46215e-83/DNA repair ATPase [Vibrio vulnificus]
VV2457	-1.85299	Down	0.931187	K03408|1|2e-87|323|vvm:VVMO6_00842|purine-binding chemotaxis protein CheW	GO:0004871//signal transducer activity	GO:0007165//signal transduction;GO:0006935//chemotaxis	gi|499392391|ref|WP_011079858.1|/1.6157e-86/chemotaxis protein CheW [Vibrio vulnificus]
VV2474	-1.04617	Down	0.830971	K02416|1|0.0|685|vvm:VVMO6_00825|flagellar motor switch protein FliM	GO:0003774//motor activity	GO:0006935//chemotaxis;GO:0001539//cilium or flagellum-dependent cell motility	gi|499392374|ref|WP_011079841.1|/0/flagellar motor switch protein FliM [Vibrio vulnificus]
VV2480	1.02114	Up	0.810494	K02410|1|0.0|668|vvy:VV2480|flagellar motor switch protein FliG	GO:0003774//motor activity	GO:0001539//cilium or flagellum-dependent cell motility;GO:0006935//chemotaxis	gi|499392368|ref|WP_011079835.1|/0/flagellar motor switch protein FliG [Vibrio vulnificus]
VV2481	1.11962	Up	0.830872	K02409|1|0.0|1130|vvy:VV2481|flagellar M-ring protein FliF	GO:0003774//motor activity	GO:0001539//cilium or flagellum-dependent cell motility	gi|499464039|ref|WP_011150917.1|/0/flagellar M-ring protein FliF [Vibrio vulnificus]
VV2484	1.55391	Up	0.801142	K10942|1|0.0|665|vvm:VVMO6_00815|two-component system, sensor histidine kinase FlrB [EC:2.7.13.3]	GO:0000155//phosphorelay sensor kinase activity;GO:0005524//ATP binding	GO:0023014//signal transduction by phosphorylation;GO:0000160//phosphorelay signal transduction system	gi|499392364|ref|WP_011079831.1|/0/sensor histidine kinase [Vibrio vulnificus]
VV2509	-1.09073	Down	0.804292	K00537|1|3e-62|239|vvy:VV2509|arsenate reductase [EC:1.20.4.1]	GO:0008794//arsenate reductase (glutaredoxin) activity	GO:0055114//oxidation-reduction process	gi|499464059|ref|WP_011150937.1|/3.11282e-61/arsenate reductase [Vibrio vulnificus]
VV2514	-1.34582	Down	0.842981	K00761|1|5e-115|415|vvm:VVMO6_00785|uracil phosphoribosyltransferase [EC:2.4.2.9]	GO:0004845//uracil phosphoribosyltransferase activity;GO:0000287//magnesium ion binding;GO:0005525//GTP binding	GO:0044206//UMP salvage;GO:0006223//uracil salvage	gi|37199447|dbj|BAC95278.1|/1.01015e-115/uracil phosphoribosyltransferase [Vibrio vulnificus YJ016]
VV2517	-1.62453	Down	0.898504	K07008|1|0.0|640|vvy:VV2517|glutamine amidotransferase	GO:0016853//isomerase activity;GO:0016740//transferase activity	GO:0006541//glutamine metabolic process	gi|499464063|ref|WP_011150941.1|/0/glutamine amidotransferase [Vibrio vulnificus]
VV2526	-1.87538	Down	0.859323	K03455|1|0.0|1251|vvm:VVMO6_00775|monovalent cation:H+ antiporter-2, CPA2 family	GO:0015299//solute:proton antiporter activity;GO:0000166//nucleotide binding	GO:0055085//transmembrane transport;GO:0006813//potassium ion transport	gi|499392324|ref|WP_011079791.1|/0/potassium transporter [Vibrio vulnificus]
VV2527	-1.04428	Down	0.800847	K00358|1|4e-114|412|vvy:VV2527|[EC:1.6.99.-]	GO:0016491//oxidoreductase activity	GO:0055114//oxidation-reduction process	gi|499464071|ref|WP_011150949.1|/3.23212e-113/potassium transporter KefG [Vibrio vulnificus]
VV2535	-1.35249	Down	0.814334	-	-	-	gi|39932472|sp|Q7MII1.1|Y2535_VIBVY/1.06144e-163/RecName: Full=UPF0294 protein VV2535 [Vibrio vulnificus YJ016]
VV2548	-1.08683	Down	0.839535	K06142|1|3e-96|352|vvy:VV2548|outer membrane protein	GO:0051082//unfolded protein binding	-	gi|499464081|ref|WP_011150959.1|/2.47154e-95/molecular chaperone [Vibrio vulnificus]
VV2549	-1.07202	Down	0.817484	K07277|1|0.0|1612|vvm:VVMO6_00754|outer membrane protein	-	GO:0043165;GO:0051205//protein insertion into membrane	gi|499392303|ref|WP_011079770.1|/0/outer membrane protein assembly factor YaeT [Vibrio vulnificus]
VV2586	-1.37265	Down	0.872711	K00350|1|1e-105|384|vvm:VVMO6_00713|Na+-transporting NADH:ubiquinone oxidoreductase subunit E [EC:1.6.5.-]	GO:0016655//oxidoreductase activity, acting on NAD(P)H, quinone or similar compound as acceptor	GO:0022904//respiratory electron transport chain;GO:0006814//sodium ion transport	gi|499392264|ref|WP_011079731.1|/8.59418e-105/Na(+)-translocating NADH-quinone reductase subunit E [Vibrio vulnificus]
VV2587	-1.36864	Down	0.866214	K00349|1|2e-112|406|vvy:VV2587|Na+-transporting NADH:ubiquinone oxidoreductase subunit D [EC:1.6.5.-]	GO:0016655//oxidoreductase activity, acting on NAD(P)H, quinone or similar compound as acceptor	GO:0006814//sodium ion transport;GO:0055114//oxidation-reduction process	gi|499464105|ref|WP_011150983.1|/1.8936e-111/Na(+)-translocating NADH-quinone reductase subunit D [Vibrio vulnificus]
VV2588	-1.29114	Down	0.860799	K00348|1|3e-149|530|vvy:VV2588|Na+-transporting NADH:ubiquinone oxidoreductase subunit C [EC:1.6.5.-]	GO:0016655//oxidoreductase activity, acting on NAD(P)H, quinone or similar compound as acceptor;GO:0010181//FMN binding	GO:0006814//sodium ion transport;GO:0055114//oxidation-reduction process	gi|499464106|ref|WP_011150984.1|/2.48415e-148/Na(+)-translocating NADH-quinone reductase subunit C [Vibrio vulnificus]
VV2611	4.36987	Up	0.92469	K14682|1|0.0|870|vvm:VVMO6_00690|amino-acid N-acetyltransferase [EC:2.3.1.1]	GO:0004042//acetyl-CoA:L-glutamate N-acetyltransferase activity	GO:0006526//arginine biosynthetic process	gi|499392240|ref|WP_011079707.1|/0/N-acetylglutamate synthase [Vibrio vulnificus]
VV2617	-1.1614	Down	0.824473	K11041|1|1e-42|176|aoe:Clos_0261|exfoliative toxin A/B	-	GO:0055085//transmembrane transport	gi|499464131|ref|WP_011151009.1|/0/C4-dicarboxylate ABC transporter [Vibrio vulnificus]
VV2631	-1.0141	Down	0.801831	-	-	-	gi|499464141|ref|WP_011151019.1|/1.49249e-108/hypothetical protein [Vibrio vulnificus]
VV2638	-1.34644	Down	0.809608	K00965|1|0.0|753|vvy:VV2638|UDPglucose--hexose-1-phosphate uridylyltransferase [EC:2.7.7.12]	GO:0008270//zinc ion binding;GO:0008108//UDP-glucose:hexose-1-phosphate uridylyltransferase activity	GO:0006012//galactose metabolic process	gi|499464147|ref|WP_011151025.1|/0/galactose-1-phosphate uridylyltransferase [Vibrio vulnificus]
VV2640	-1.36488	Down	0.872514	K12113|1|0.0|664|vvy:VV2640|LacI family transcriptional regulator, ebg operon repressor	GO:0003700//sequence-specific DNA binding transcription factor activity;GO:0003677//DNA binding	GO:0006355//regulation of transcription, DNA-templated	gi|499464149|ref|WP_011151027.1|/0/LacI family transcriptional regulator [Vibrio vulnificus]
VV2676	-1.73741	Down	0.893188	K03784|1|1e-133|478|vvm:VVMO6_00625|purine-nucleoside phosphorylase [EC:2.4.2.1]	GO:0004731//purine-nucleoside phosphorylase activity	GO:0042278//purine nucleoside metabolic process	gi|37199609|dbj|BAC95440.1|/2.69737e-141/purine-nucleoside phosphorylase [Vibrio vulnificus YJ016]
VV2706	1.8758	Up	0.829888	K03177|1|1e-177|624|vvy:VV2706|tRNA pseudouridine55 synthase [EC:5.4.99.25]	GO:0009982//pseudouridine synthase activity;GO:0003723//RNA binding;GO:0016829//lyase activity	GO:0031119//tRNA pseudouridine synthesis	gi|499392151|ref|WP_011079618.1|/1.30924e-176/tRNA pseudouridine synthase B [Vibrio vulnificus]
VV2707	2.02538	Up	0.805867	K02834|1|2e-67|256|vvm:VVMO6_00596|ribosome-binding factor A	-	GO:0006364//rRNA processing	gi|37199640|dbj|BAC95471.1|/2.15258e-78/ribosome-binding factor A [Vibrio vulnificus YJ016]
VV2720	-2.1513	Down	0.94684	K08720|1|0.0|671|vvy:VV2720|outer membrane protein OmpU	GO:0015288//porin activity	GO:0006811//ion transport	gi|499464240|ref|WP_011151087.1|/0/membrane protein [Vibrio vulnificus]
VV2745	-1.46389	Down	0.805277	K02011|1|0.0|1073|vvy:VV2745|iron(III) transport system permease protein	GO:0005215//transporter activity	GO:0006810//transport	gi|499464269|ref|WP_011151104.1|/0/iron ABC transporter permease [Vibrio vulnificus]
VV2746	-1.45947	Down	0.907757	K02012|1|0.0|672|vvy:VV2746|iron(III) transport system substrate-binding protein	-	-	gi|499464270|ref|WP_011151105.1|/0/iron ABC transporter substrate-binding protein [Vibrio vulnificus]
VV2747	3.7711	Up	0.943985	K03320|1|0.0|821|vvy:VV2747|ammonium transporter, Amt family	GO:0008519//ammonium transmembrane transporter activity	GO:0072488//ammonium transmembrane transport	gi|499464272|ref|WP_011151106.1|/0/ammonium transporter [Vibrio vulnificus]
VV2748	4.45821	Up	0.961902	K04752|1|9e-69|260|vvy:VV2748|nitrogen regulatory protein P-II 2	GO:0030234//enzyme regulator activity;GO:0003824//catalytic activity	GO:0006808//regulation of nitrogen utilization;GO:0050790//regulation of catalytic activity;GO:0006355//regulation of transcription, DNA-templated	gi|499464274|ref|WP_011151107.1|/1.01267e-67/nitrogen regulatory protein P-II 1 [Vibrio vulnificus]
VV2765	-2.5218	Down	0.866115	K09686|1|9e-146|518|vvy:VV2765|antibiotic transport system permease protein	GO:0042626//ATPase activity, coupled to transmembrane movement of substances;GO:0005524//ATP binding	GO:0006810//transport	gi|499464291|ref|WP_011151120.1|/7.35989e-145/membrane protein [Vibrio vulnificus]
VV2766	-2.18174	Down	0.906576	K09687|1|2e-170|600|vvm:VVMO6_00539|antibiotic transport system ATP-binding protein	GO:0005524//ATP binding;GO:0016887//ATPase activity	GO:0006200//ATP catabolic process	gi|499464298|ref|WP_011151121.1|/1.94168e-169/ABC transporter [Vibrio vulnificus]
VV2768	-1.29527	Down	0.850955	K01673|1|9e-138|491|vvy:VV2768|carbonic anhydrase [EC:4.2.1.1]	GO:0008270//zinc ion binding;GO:0004089//carbonate dehydratase activity	GO:0015976//carbon utilization	gi|499464306|ref|WP_011151123.1|/7.68276e-137/carbonic anhydrase [Vibrio vulnificus]
VV2769	-1.67217	Down	0.8671	K00760|1|9e-95|347|vvy:VV2769|hypoxanthine phosphoribosyltransferase [EC:2.4.2.8]	GO:0052657//guanine phosphoribosyltransferase activity;GO:0004422//hypoxanthine phosphoribosyltransferase activity	GO:0006166//purine ribonucleoside salvage	gi|499392092|ref|WP_011079559.1|/6.28305e-94/hypoxanthine phosphoribosyltransferase [Vibrio vulnificus]
VV2770	-1.69311	Down	0.920555	K10913|1|5e-115|415|vvm:VVMO6_00535|TetR/AcrR family transcriptional regulator, hemagglutinin/protease regulatory protein	GO:0003677//DNA binding	GO:0008218//bioluminescence;GO:0006355//regulation of transcription, DNA-templated	gi|499392091|ref|WP_011079558.1|/3.79728e-114/LuxR family transcriptional regulator [Vibrio vulnificus]
VV2775	1.36847	Up	0.836484	-	-	-	gi|499464312|ref|WP_011151125.1|/8.74125e-24/hypothetical protein [Vibrio vulnificus]
VV2784	-1.0613	Down	0.8101	K09862|1|2e-38|160|vvy:VV2784|hypothetical protein	GO:0008270//zinc ion binding;GO:0008657	GO:0006355//regulation of transcription, DNA-templated;GO:2000372	gi|499464333|ref|WP_011151133.1|/1.86167e-37/DNA gyrase inhibitor [Vibrio vulnificus]
VV2786	1.10256	Up	0.838157	K00554|1|4e-143|509|vvm:VVMO6_00519|tRNA (guanine37-N1)-methyltransferase [EC:2.1.1.228]	GO:0052906//tRNA (guanine(37)-N(1))-methyltransferase activity;GO:0003723//RNA binding	GO:0006400//tRNA modification;GO:0032259//methylation	gi|499392076|ref|WP_011079543.1|/3.04656e-142/tRNA (guanine-N1)-methyltransferase [Vibrio vulnificus]
VV2787	1.27736	Up	0.86838	K02860|1|2e-102|373|vvm:VVMO6_00518|16S rRNA processing protein RimM	GO:0043022//ribosome binding	GO:0006364//rRNA processing;GO:0042274//ribosomal small subunit biogenesis	gi|499392075|ref|WP_011079542.1|/1.1872e-101/16S rRNA-processing protein M [Vibrio vulnificus]
VV2791	-1.48705	Down	0.819846	K03699|1|3e-63|244|ret:RHE_CH03824|putative hemolysin	GO:0050660//flavin adenine dinucleotide binding	-	gi|499392071|ref|WP_011079538.1|/0/membrane protein [Vibrio vulnificus]
VV2793	-1.20764	Down	0.809707	-	-	-	gi|499464339|ref|WP_011151136.1|/2.81652e-123/hypothetical protein [Vibrio vulnificus]
VV2809	-1.73341	Down	0.896141	K06194|1|2e-18|93.6|vvy:VV2810|lipoprotein NlpD	-	GO:0016998//cell wall macromolecule catabolic process	gi|499392053|ref|WP_011079520.1|/2.10465e-17/membrane protein [Vibrio vulnificus]
VV2825	-1.35854	Down	0.809805	-	-	-	gi|499392039|ref|WP_011079506.1|/1.24958e-70/hypothetical protein [Vibrio vulnificus]
VV2830	1.18147	Up	0.821422	K03595|1|0.0|643|vvm:VVMO6_00475|GTP-binding protein Era	GO:0070181//small ribosomal subunit rRNA binding;GO:0003924//GTPase activity;GO:0005525//GTP binding	GO:0042274//ribosomal small subunit biogenesis;GO:0006184//GTP catabolic process	gi|499392034|ref|WP_011079501.1|/0/GTPase Era [Vibrio vulnificus]
VV2844	2.12242	Up	0.882851	-	-	-	gi|499392022|ref|WP_011079489.1|/8.70256e-32/hypothetical protein [Vibrio vulnificus]
VV2856	-2.67906	Down	0.956094	K03442|1|8e-159|561|vvy:VV2856|small conductance mechanosensitive channel	-	GO:0055085//transmembrane transport	gi|499464453|ref|WP_011151182.1|/7.03931e-158/mechanosensitive ion channel protein [Vibrio vulnificus]
VV2857	-1.7757	Down	0.933255	K01624|1|0.0|718|vvm:VVMO6_00449|fructose-bisphosphate aldolase, class II [EC:4.1.2.13]	GO:0004332//fructose-bisphosphate aldolase activity;GO:0008270//zinc ion binding	GO:0006096//glycolytic process	gi|499392010|ref|WP_011079477.1|/0/fructose-bisphosphate aldolase [Vibrio vulnificus]
VV2863	-1.30422	Down	0.857452	K00789|1|0.0|775|vvm:VVMO6_00444|S-adenosylmethionine synthetase [EC:2.5.1.6]	GO:0004478//methionine adenosyltransferase activity;GO:0005524//ATP binding;GO:0000287//magnesium ion binding	GO:0006556//S-adenosylmethionine biosynthetic process;GO:0006730//one-carbon metabolic process	gi|499392005|ref|WP_011079472.1|/0/S-adenosylmethionine synthetase [Vibrio vulnificus]
VV2876	-1.10678	Down	0.828411	K02221|1|2e-98|360|vvy:VV2876|YggT family protein	-	-	gi|499464495|ref|WP_011151198.1|/1.44323e-97/membrane protein [Vibrio vulnificus]
VV2918	-1.52261	Down	0.867395	K01478|1|0.0|830|vvm:VVMO6_00394|arginine deiminase [EC:3.5.3.6]	GO:0016990//arginine deiminase activity	GO:0019547//arginine catabolic process to ornithine	gi|499464565|ref|WP_011151227.1|/0/arginine deiminase [Vibrio vulnificus]
VV2919	4.35034	Up	0.933156	K00611|1|0.0|670|vvy:VV2919|ornithine carbamoyltransferase [EC:2.1.3.3]	GO:0004585//ornithine carbamoyltransferase activity;GO:0016597//amino acid binding	GO:0019546//arginine deiminase pathway;GO:0006526//arginine biosynthetic process;GO:0019547//arginine catabolic process to ornithine	gi|499464566|ref|WP_011151228.1|/0/ornithine carbamoyltransferase [Vibrio vulnificus]
VV2941	-1.44216	Down	0.879701	K10925|1|2e-116|420|vvy:VV2941|MSHA pilin protein MshB	-	-	gi|499464598|ref|WP_011151247.1|/1.65504e-115/MSHA biogenesis protein MshB [Vibrio vulnificus]
VV2953	-1.09773	Down	0.853711	K03111|1|9e-103|374|vvm:VVMO6_00360|single-strand DNA-binding protein	GO:0003697//single-stranded DNA binding	GO:0006260//DNA replication;GO:0006281//DNA repair	gi|499391922|ref|WP_011079389.1|/6.52504e-102/single-stranded DNA-binding protein [Vibrio vulnificus]
VV2973	-1.04888	Down	0.826541	K09823|1|2e-81|302|vvy:VV2973|Fur family transcriptional regulator, zinc uptake regulator	GO:0003700//sequence-specific DNA binding transcription factor activity;GO:0003677//DNA binding	GO:0006355//regulation of transcription, DNA-templated	gi|499464628|ref|WP_011151269.1|/2.2889e-80/XRE family transcriptional regulator [Vibrio vulnificus]
VV2977	-1.42717	Down	0.817681	K07277|1|2e-10|70.1|aar:Acear_2201|outer membrane protein	-	-	gi|499391901|ref|WP_011079368.1|/0/hypothetical protein [Vibrio vulnificus]
VV2978	-1.27452	Down	0.844654	K01775|1|0.0|748|vvy:VV2978|alanine racemase [EC:5.1.1.1]	GO:0008784//alanine racemase activity	GO:0008360//regulation of cell shape;GO:0030632;GO:0009252//peptidoglycan biosynthetic process	gi|499464631|ref|WP_011151272.1|/0/alanine racemase [Vibrio vulnificus]
VV2999	4.7351	Up	0.949498	K14681|1|0.0|1232|vvm:VVMO6_00315|argininosuccinate lyase / amino-acid N-acetyltransferase [EC:4.3.2.1 2.3.1.1]	GO:0008080//N-acetyltransferase activity;GO:0004056//argininosuccinate lyase activity	GO:0042450//arginine biosynthetic process via ornithine	gi|499391881|ref|WP_011079348.1|/0/bifunctional argininosuccinate lyase/N-acetylglutamate synthase [Vibrio vulnificus]
VV3000	6.0581	Up	0.969581	K01940|1|0.0|843|vvy:VV3000|argininosuccinate synthase [EC:6.3.4.5]	GO:0005524//ATP binding;GO:0004055//argininosuccinate synthase activity	GO:0006526//arginine biosynthetic process	gi|499464643|ref|WP_011151284.1|/0/argininosuccinate synthase [Vibrio vulnificus]
VV3001	5.9775	Up	0.969285	K00930|1|2e-144|514|vvy:VV3001|acetylglutamate kinase [EC:2.7.2.8]	GO:0003991//acetylglutamate kinase activity;GO:0005524//ATP binding	GO:0006526//arginine biosynthetic process;GO:0016310//phosphorylation	gi|499464644|ref|WP_011151285.1|/1.44444e-143/acetylglutamate kinase [Vibrio vulnificus]
VV3002	3.05382	Up	0.928628	K00145|1|0.0|675|vvy:VV3002|N-acetyl-gamma-glutamyl-phosphate reductase [EC:1.2.1.38]	GO:0051287//NAD binding;GO:0003942//N-acetyl-gamma-glutamyl-phosphate reductase activity;GO:0046983//protein dimerization activity	GO:0006526//arginine biosynthetic process;GO:0055114//oxidation-reduction process	gi|499464645|ref|WP_011151286.1|/0/N-acetyl-gamma-glutamyl-phosphate reductase [Vibrio vulnificus]
VV3004	1.26675	Up	0.879898	K01595|1|0.0|1764|vvu:VV1_1369|phosphoenolpyruvate carboxylase [EC:4.1.1.31]	GO:0008964//phosphoenolpyruvate carboxylase activity;GO:0000287//magnesium ion binding	GO:0006107//oxaloacetate metabolic process;GO:0006099//tricarboxylic acid cycle;GO:0015977//carbon fixation	gi|37199939|dbj|BAC95768.1|/0/phosphoenolpyruvate carboxylase [Vibrio vulnificus YJ016]
VV3015	-1.43958	Down	0.892006	K01419|1|5e-97|355|vvy:VV3015|ATP-dependent HslUV protease, peptidase subunit HslV [EC:3.4.25.2]	GO:0046872//metal ion binding;GO:0004298//threonine-type endopeptidase activity	GO:0051603//proteolysis involved in cellular protein catabolic process	gi|499391865|ref|WP_011079332.1|/3.4851e-96/peptidase [Vibrio vulnificus]
VV3016	-1.5198	Down	0.90884	K03667|1|0.0|861|vvy:VV3016|ATP-dependent HslUV protease ATP-binding subunit HslU	GO:0070011//peptidase activity, acting on L-amino acid peptides;GO:0005524//ATP binding;GO:0016887//ATPase activity	GO:0006200//ATP catabolic process;GO:0006508//proteolysis;GO:0043335//protein unfolding	gi|499464654|ref|WP_011151295.1|/0/ATP-dependent protease [Vibrio vulnificus]
VV3027	-1.44401	Down	0.894566	K03594|1|2e-134|480|vvy:VV3027|bacterioferritin	GO:0016491//oxidoreductase activity;GO:0008199//ferric iron binding	GO:0006879//cellular iron ion homeostasis;GO:0006826//iron ion transport;GO:0055114//oxidation-reduction process	gi|499464662|ref|WP_011151303.1|/1.82595e-133/bacterioferritin [Vibrio vulnificus]
VV3028	-1.67243	Down	0.922819	K02192|1|2e-31|136|vvy:VV3028|bacterioferritin-associated ferredoxin;K03594|4|2e-24|113|vvy:VV3027|bacterioferritin	GO:0016491//oxidoreductase activity;GO:0008199//ferric iron binding	GO:0006880//intracellular sequestering of iron ion;GO:0006826//iron ion transport;GO:0055114//oxidation-reduction process	gi|499464663|ref|WP_011151304.1|/2.15881e-30/bacterioferritin [Vibrio vulnificus]
VV3030	1.2712	Up	0.865229	K02355|1|0.0|1384|vvy:VV3030|elongation factor G	GO:0003746//translation elongation factor activity;GO:0003924//GTPase activity;GO:0005525//GTP binding	GO:0006414//translational elongation;GO:0006184//GTP catabolic process	gi|499391850|ref|WP_011079317.1|/0/elongation factor G [Vibrio vulnificus]
VV3031	-1.03103	Down	0.826048	K02992|1|3e-82|305|vvm:VVMO6_00282|small subunit ribosomal protein S7	GO:0003735//structural constituent of ribosome;GO:0019843//rRNA binding;GO:0000049//tRNA binding	GO:0006412//translation	gi|499391849|ref|WP_011079316.1|/2.69542e-81/30S ribosomal protein S7 [Vibrio vulnificus]
VV3034	-1.55409	Down	0.820929	K07236|1|2e-60|233|vvy:VV3034|tRNA 2-thiouridine synthesizing protein C	-	-	gi|499464666|ref|WP_011151307.1|/1.72264e-59/sulfur relay protein TusC [Vibrio vulnificus]
VV3042	-1.48569	Down	0.874483	K07070|1|2e-34|146|vvm:VVMO6_00270|	-	-	gi|499391838|ref|WP_011079305.1|/2.07135e-33/DNA-binding protein [Vibrio vulnificus]
VV3051	1.62754	Up	0.802028	-	-	-	gi|499464674|ref|WP_011151315.1|/2.16793e-176/succinyldiaminopimelate aminotransferase [Vibrio vulnificus]
VV3052	2.71527	Up	0.934337	K06447|1|0.0|970|vvy:VV3052|succinylglutamic semialdehyde dehydrogenase [EC:1.2.1.71]	GO:0043824	GO:0019545;GO:0019544//arginine catabolic process to glutamate;GO:0055114//oxidation-reduction process	gi|499464675|ref|WP_011151316.1|/0/succinylglutamate-semialdehyde dehydrogenase [Vibrio vulnificus]
VV3054	2.93438	Up	0.951762	K00821|1|0.0|807|vvm:VVMO6_00258|acetylornithine/N-succinyldiaminopimelate aminotransferase [EC:2.6.1.11 2.6.1.17]	GO:0030170//pyridoxal phosphate binding;GO:0003992//N2-acetyl-L-ornithine:2-oxoglutarate 5-aminotransferase activity	GO:0006526//arginine biosynthetic process	gi|499464676|ref|WP_011151317.1|/0/succinyldiaminopimelate aminotransferase [Vibrio vulnificus]
VV3077	-1.13834	Down	0.82024	K06949|1|0.0|696|vvy:VV3077|ribosome biogenesis GTPase [EC:3.6.1.-]	GO:0046872//metal ion binding;GO:0003924//GTPase activity;GO:0005525//GTP binding	GO:0006184//GTP catabolic process	gi|499391802|ref|WP_011079269.1|/0/GTPase RsgA [Vibrio vulnificus]
VV3086	-1.19331	Down	0.809608	-	-	-	gi|499464695|ref|WP_011151336.1|/2.04285e-20/hypothetical protein [Vibrio vulnificus]
VV3101	1.206	Up	0.857452	K07192|1|5e-08|62.0|lcs:LCBD_2321|flotillin	-	-	gi|499464704|ref|WP_011151345.1|/0/hypothetical protein [Vibrio vulnificus]
VV3107	-1.28035	Down	0.890136	K04078|1|5e-46|185|vvm:VVMO6_00209|chaperonin GroES	GO:0005524//ATP binding	GO:0006457//protein folding;GO:0006950//response to stress	gi|499391777|ref|WP_011079244.1|/5.29947e-45/co-chaperonin GroES [Vibrio vulnificus]
VV3111	-1.46005	Down	0.838354	K13283|1|1e-180|634|vvu:VV1_1256|ferrous-iron efflux pump FieF	GO:0008324//cation transmembrane transporter activity	GO:0006812//cation transport;GO:0055085//transmembrane transport	gi|499391774|ref|WP_011079241.1|/1.02535e-179/iron transporter [Vibrio vulnificus]
VV3112	1.64022	Up	0.879799	K06006|1|2e-95|349|vvy:VV3112|periplasmic protein CpxP	-	-	gi|499464711|ref|WP_011151352.1|/1.69189e-94/repressor CpxP [Vibrio vulnificus]
VV3115	1.46705	Up	0.887379	K04564|1|4e-119|429|vvy:VV3115|superoxide dismutase, Fe-Mn family [EC:1.15.1.1]	GO:0046872//metal ion binding;GO:0004784//superoxide dismutase activity	GO:0006801//superoxide metabolic process;GO:0055114//oxidation-reduction process	gi|499464713|ref|WP_011151354.1|/3.23883e-118/superoxide dismutase [Vibrio vulnificus]
VV3144	-1.25322	Down	0.832743	-	GO:0003755//peptidyl-prolyl cis-trans isomerase activity	GO:0000413//protein peptidyl-prolyl isomerization	gi|499464733|ref|WP_011151374.1|/4.27259e-132/peptidyl-prolyl cis-trans isomerase [Vibrio vulnificus]
VV3159	1.10537	Up	0.850266	K03043|1|0.0|2630|vvm:VVMO6_00164|DNA-directed RNA polymerase subunit beta [EC:2.7.7.6]	GO:0003899//DNA-directed RNA polymerase activity;GO:0003677//DNA binding;GO:0032549//ribonucleoside binding	GO:0006351//transcription, DNA-templated	gi|499391734|ref|WP_011079201.1|/0/DNA-directed RNA polymerase subunit beta [Vibrio vulnificus]
VV3169	-1.19062	Down	0.832054	K03524|1|0.0|647|vvy:VV3169|BirA family transcriptional regulator, biotin operon repressor / biotin-[acetyl-CoA-carboxylase] ligase [EC:6.3.4.15]	GO:0004077//biotin-[acetyl-CoA-carboxylase] ligase activity	GO:0006464//cellular protein modification process	gi|499464745|ref|WP_011151386.1|/0/bifunctional biotin--[acetyl-CoA-carboxylase] synthetase/biotin operon repressor [Vibrio vulnificus]
VV3230	-1.5372	Down	0.874975	K11068|1|2e-117|423|vvy:VV3230|hemolysin III	-	GO:0019835//cytolysis	gi|499464786|ref|WP_011151426.1|/1.57894e-116/hemolysin [Vibrio vulnificus]
VV3233	-1.10978	Down	0.853908	K09896|1|3e-46|186|vvy:VV3233|hypothetical protein	-	-	gi|499464788|ref|WP_011151428.1|/3.15551e-45/hypothetical protein [Vibrio vulnificus]
VV3243	2.28589	Up	0.947431	K01687|1|0.0|1215|vvm:VVMO6_00020|dihydroxy-acid dehydratase [EC:4.2.1.9]	GO:0046872//metal ion binding;GO:0004160//dihydroxy-acid dehydratase activity;GO:0051539//4 iron, 4 sulfur cluster binding	GO:0009097//isoleucine biosynthetic process;GO:0009099//valine biosynthetic process	gi|499464797|ref|WP_011151437.1|/0/dihydroxy-acid dehydratase [Vibrio vulnificus]
VV3248	-1.49311	Down	0.85952	K01713|1|6e-176|619|vvy:VV3248|cyclohexadienyl dehydratase [EC:4.2.1.51 4.2.1.91]	GO:0004664//prephenate dehydratase activity;GO:0047769//arogenate dehydratase activity;GO:0005215//transporter activity	GO:0006810//transport	gi|499464800|ref|WP_011151440.1|/5.27546e-175/cyclohexadienyl dehydratase [Vibrio vulnificus]
VV3257	-1.10086	Down	0.830478	K02108|1|3e-156|553|vvm:VVMO6_00006|F-type H+-transporting ATPase subunit a [EC:3.6.3.14]	GO:0046933//proton-transporting ATP synthase activity, rotational mechanism	GO:0042777//plasma membrane ATP synthesis coupled proton transport	gi|499391582|ref|WP_011079049.1|/2.16522e-155/F0F1 ATP synthase subunit A [Vibrio vulnificus]
VVA0001	-2.10658	Down	0.883343	-	GO:0003746//translation elongation factor activity	GO:0006414//translational elongation	gi|499394600|ref|WP_011082067.1|/0/translation elongation factor [Vibrio vulnificus]
VVA0002	-1.53675	Down	0.811183	-	GO:0005524//ATP binding	-	gi|499394601|ref|WP_011082068.1|/6.43216e-91/transcriptional regulator [Vibrio vulnificus]
VVA0005	-1.90437	Down	0.928726	-	-	-	gi|499394604|ref|WP_011082071.1|/7.70539e-28/hypothetical protein [Vibrio vulnificus]
VVA0028	-3.49612	Down	0.957078	K02564|1|7e-151|535|vvm:VVMO6_03007|glucosamine-6-phosphate deaminase [EC:3.5.99.6]	GO:0004342//glucosamine-6-phosphate deaminase activity;GO:0016787//hydrolase activity	GO:0019262//N-acetylneuraminate catabolic process;GO:0005975//carbohydrate metabolic process;GO:0006044//N-acetylglucosamine metabolic process	gi|499394626|ref|WP_011082093.1|/5.91268e-150/glucosamine-6-phosphate deaminase [Vibrio vulnificus]
VVA0029	-3.23063	Down	0.915633	-	-	-	gi|499394627|ref|WP_011082094.1|/4.88702e-46/hypothetical protein [Vibrio vulnificus]
VVA0032	-2.22978	Down	0.932073	K09897|1|3e-64|245|vvy:VVA0032|hypothetical protein	-	-	gi|27359157|gb|AAO08102.1|AE016812_84/3.33995e-63/Uncharacterized protein conserved in bacteria [Vibrio vulnificus CMCP6]
VVA0034	-2.1869	Down	0.823489	-	-	-	gi|499394632|ref|WP_011082099.1|/2.8095e-30/hypothetical protein [Vibrio vulnificus]
VVA0047	-1.83533	Down	0.877633	K09913|1|3e-47|189|vvm:VVMO6_03027|hypothetical protein	-	-	gi|68566189|sp|Q7MGC2.1|Y4047_VIBVY/2.84304e-46/RecName: Full=UPF0345 protein VVA0047 [Vibrio vulnificus YJ016]
VVA0048	-3.3587	Down	0.933451	K06911|1|4e-177|622|vvy:VVA0048|	-	-	gi|499464839|ref|WP_011151479.1|/3.60677e-176/quercetin 2,3-dioxygenase [Vibrio vulnificus]
VVA0049	-2.48513	Down	0.921343	-	-	-	gi|499464840|ref|WP_011151480.1|/1.28606e-46/hypothetical protein [Vibrio vulnificus]
VVA0058	-2.86206	Down	0.925674	K07126|1|4e-107|390|vch:VCA1026|	-	-	gi|499464849|ref|WP_011151489.1|/0/hypothetical protein [Vibrio vulnificus]
VVA0068	-2.18277	Down	0.908348	K09796|1|6e-78|291|vvy:VVA0068|hypothetical protein	-	-	gi|37200267|dbj|BAC96094.1|/6.89168e-77/uncharacterized protein conserved in bacteria [Vibrio vulnificus YJ016]
VVA0074	-1.3913	Down	0.838157	-	-	-	gi|499464865|ref|WP_011151505.1|/0/hypothetical protein [Vibrio vulnificus]
VVA0079	-1.76611	Down	0.809313	K00700|1|0.0|1563|vvy:VVA0079|1,4-alpha-glucan branching enzyme [EC:2.4.1.18]	GO:0004553//hydrolase activity, hydrolyzing O-glycosyl compounds;GO:0043169//cation binding;GO:0003844//1,4-alpha-glucan branching enzyme activity	GO:0005978//glycogen biosynthetic process	gi|499464869|ref|WP_011151509.1|/0/glycogen branching protein [Vibrio vulnificus]
VVA0094	-1.53323	Down	0.918389	K11209|1|2e-166|587|vvy:VVA0094|GST-like protein	GO:0004364//glutathione transferase activity	-	gi|499464884|ref|WP_011151524.1|/1.94802e-165/S-transferase [Vibrio vulnificus]
VVA0095	-1.45137	Down	0.897618	-	-	-	gi|499464885|ref|WP_011151525.1|/2.0492e-28/hypothetical protein [Vibrio vulnificus]
VVA0099	-2.16329	Down	0.874385	K02529|1|9e-50|200|rde:RD1_3944|LacI family transcriptional regulator	GO:0003700//sequence-specific DNA binding transcription factor activity;GO:0003677//DNA binding	GO:0006355//regulation of transcription, DNA-templated	gi|499464889|ref|WP_011151529.1|/0/LacI family transcriptional regulator [Vibrio vulnificus]
VVA0113	-2.32983	Down	0.827624	K02483|1|4e-117|422|vvy:VVA0113|two-component system, OmpR family, response regulator	GO:0003677//DNA binding;GO:0000156//phosphorelay response regulator activity	GO:0035556//intracellular signal transduction;GO:0000160//phosphorelay signal transduction system;GO:0006355//regulation of transcription, DNA-templated	gi|499464903|ref|WP_011151543.1|/3.63463e-116/XRE family transcriptional regulator [Vibrio vulnificus]
VVA0148	-1.98648	Down	0.832447	K03543|1|1e-81|306|saz:Sama_1000|multidrug resistance protein A	-	GO:0055085//transmembrane transport	gi|499464933|ref|WP_011151573.1|/0/hemolysin D [Vibrio vulnificus]
VVA0149	-2.51668	Down	0.823784	-	-	-	gi|499464934|ref|WP_011151574.1|/0/multidrug transporter [Vibrio vulnificus]
VVA0152	-2.44979	Down	0.836779	K03546|1|2e-10|70.1|saf:SULAZ_1256|exonuclease SbcC;K03529|4|7e-08|61.6|thl:TEH_22270|chromosome segregation protein	-	-	gi|499464937|ref|WP_011151577.1|/0/hypothetical protein [Vibrio vulnificus]
VVA0174	-3.70899	Down	0.870152	-	-	-	gi|499464957|ref|WP_011151597.1|/6.74825e-16/hypothetical protein [Vibrio vulnificus]
VVA0180	-1.38645	Down	0.808919	K12266|1|0.0|996|vvy:VVA0180|anaerobic nitric oxide reductase transcription regulator	GO:0017111//nucleoside-triphosphatase activity;GO:0003677//DNA binding;GO:0005524//ATP binding;GO:0003700//sequence-specific DNA binding transcription factor activity;GO:0008134//transcription factor binding	GO:0000160//phosphorelay signal transduction system;GO:0007600//sensory perception;GO:0006355//regulation of transcription, DNA-templated	gi|499464963|ref|WP_011151603.1|/0/transcriptional regulator [Vibrio vulnificus]
VVA0184	-2.55557	Down	0.811577	-	-	-	gi|499464967|ref|WP_011151607.1|/3.93149e-72/hypothetical protein [Vibrio vulnificus]
VVA0189	-1.24381	Down	0.825655	K07720|1|8e-16|87.0|pmw:B2K_31950|two-component system, response regulator YesN	GO:0003700//sequence-specific DNA binding transcription factor activity;GO:0043565//sequence-specific DNA binding	GO:0006355//regulation of transcription, DNA-templated	gi|499464972|ref|WP_011151612.1|/2.16097e-173/AraC family transcriptional regulator [Vibrio vulnificus]
VVA0194	-3.61005	Down	0.803702	K15268|1|2e-08|60.5|vvm:VVMO6_03156|O-acetylserine/cysteine efflux transporter	GO:0003700//sequence-specific DNA binding transcription factor activity;GO:0030170//pyridoxal phosphate binding;GO:0003677//DNA binding;GO:0003824//catalytic activity	GO:0006355//regulation of transcription, DNA-templated	gi|499464976|ref|WP_011151616.1|/9.37932e-66/transcriptional regulator [Vibrio vulnificus]
VVA0196	-3.17254	Down	0.809805	K02768|1|4e-77|288|vvy:VVA0196|PTS system, fructose-specific IIA component [EC:2.7.1.69]	GO:0005351//sugar:proton symporter activity;GO:0008982//protein-N(PI)-phosphohistidine-sugar phosphotransferase activity	GO:0009401//phosphoenolpyruvate-dependent sugar phosphotransferase system	gi|499464979|ref|WP_011151619.1|/4.53107e-76/PTS fructose transporter subunit IIA [Vibrio vulnificus]
VVA0200	-1.3553	Down	0.811676	K00123|1|0.0|2836|vvy:VVA0200|formate dehydrogenase, alpha subunit [EC:1.2.1.2]	GO:0016661;GO:0050660//flavin adenine dinucleotide binding;GO:0008863//formate dehydrogenase (NAD+) activity;GO:0009055//electron carrier activity;GO:0030151//molybdenum ion binding;GO:0051539//4 iron, 4 sulfur cluster binding	GO:0015942//formate metabolic process;GO:0055114//oxidation-reduction process	gi|499464983|ref|WP_011151623.1|/0/formate dehydrogenase subunit alpha [Vibrio vulnificus]
VVA0217	-3.1581	Down	0.810494	-	-	-	gi|499464999|ref|WP_011151639.1|/5.79827e-141/hypothetical protein [Vibrio vulnificus]
VVA0228	-2.53973	Down	0.89683	K10678|1|7e-133|475|vvy:VVA0228|nitroreductase [EC:1.-.-.-]	GO:0016491//oxidoreductase activity	GO:0055114//oxidation-reduction process	gi|499465009|ref|WP_011151649.1|/5.9326e-132/NADPH-flavin oxidoreductase [Vibrio vulnificus]
VVA0245	-2.79937	Down	0.925773	K01002|1|0.0|676|pha:PSHAa2774|phosphoglycerol transferase [EC:2.7.8.20];K01138|2|4e-25|119|gfo:GFO_0833|uncharacterized sulfatase [EC:3.1.6.-]	GO:0008960;GO:0008484//sulfuric ester hydrolase activity	GO:0008152//metabolic process	gi|37675905|ref|NP_936301.1|/0/phosphoglycerol transferase [Vibrio vulnificus YJ016]
VVA0246	-3.88621	Down	0.930498	K03760|1|0.0|1108|vvy:VVA0246|phosphoethanolamine transferase	GO:0008484//sulfuric ester hydrolase activity	GO:0008152//metabolic process	gi|499465025|ref|WP_011151665.1|/0/hydrolase [Vibrio vulnificus]
VVA0247	-4.31747	Down	0.946052	K00901|1|2e-57|223|vvm:VVMO6_03207|diacylglycerol kinase [EC:2.7.1.107]	GO:0004143//diacylglycerol kinase activity	GO:0016310//phosphorylation;GO:0008654//phospholipid biosynthetic process	gi|499394822|ref|WP_011082289.1|/2.32821e-56/diacylglycerol kinase [Vibrio vulnificus]
VVA0249	-1.57107	Down	0.87212	K07661|1|2e-129|464|vvy:VVA0249|two-component system, OmpR family, response regulator RstA	GO:0003677//DNA binding;GO:0000156//phosphorelay response regulator activity	GO:0035556//intracellular signal transduction;GO:0000160//phosphorelay signal transduction system;GO:0006355//regulation of transcription, DNA-templated	gi|499465027|ref|WP_011151667.1|/1.28644e-128/transcriptional regulator [Vibrio vulnificus]
VVA0255	-2.03974	Down	0.871727	-	GO:0016740//transferase activity	-	gi|320158061|ref|YP_004190439.1|/1.20306e-60/4-amino-4-deoxy-L-arabinose transferase [Vibrio vulnificus MO6-24/O]
VVA0257	-3.24516	Down	0.963576	-	GO:0003844//1,4-alpha-glucan branching enzyme activity;GO:2001070//starch binding	-	gi|499465033|ref|WP_011151673.1|/4.44083e-52/1,4-alpha-glucan branching protein [Vibrio vulnificus]
VVA0263	-1.54125	Down	0.813546	-	-	-	gi|499394838|ref|WP_011082305.1|/1.49e-47/hypothetical protein [Vibrio vulnificus]
VVA0265	-2.29749	Down	0.874385	-	GO:0003677//DNA binding	GO:0006355//regulation of transcription, DNA-templated	gi|499465038|ref|WP_011151678.1|/1.93767e-79/transcriptional regulator [Vibrio vulnificus]
VVA0274	-2.87237	Down	0.879602	-	GO:0016740//transferase activity	-	gi|37200474|dbj|BAC96300.1|/6.02362e-89/uncharacterized protein conserved in bacteria [Vibrio vulnificus YJ016]
VVA0276	-2.8291	Down	0.869266	K00016|1|5e-176|619|vvy:VVA0276|L-lactate dehydrogenase [EC:1.1.1.27]	GO:0004459//L-lactate dehydrogenase activity;GO:0000166//nucleotide binding	GO:0044262//cellular carbohydrate metabolic process;GO:0006096//glycolytic process;GO:0055114//oxidation-reduction process	gi|499394850|ref|WP_011082317.1|/4.31021e-175/malate dehydrogenase [Vibrio vulnificus]
VVA0283	-1.63098	Down	0.924395	-	-	-	gi|37200483|dbj|BAC96309.1|/7.63442e-60/uncharacterized conserved protein [Vibrio vulnificus YJ016]
VVA0289	-2.09824	Down	0.893581	K04477|1|2e-143|510|vvm:VVMO6_03245|putative hydrolase	GO:0003887//DNA-directed DNA polymerase activity;GO:0003677//DNA binding;GO:0016791//phosphatase activity;GO:0008270//zinc ion binding	GO:0006260//DNA replication;GO:0016311//dephosphorylation	gi|499465057|ref|WP_011151697.1|/1.78606e-142/hydrolase [Vibrio vulnificus]
VVA0290	-2.31059	Down	0.9114	K15536|1|3e-68|258|vvm:VVMO6_03246|soluble cytochrome b562&amp;#160;	GO:0020037//heme binding;GO:0005506//iron ion binding;GO:0009055//electron carrier activity	GO:0022900//electron transport chain	gi|499394862|ref|WP_011082329.1|/3.831e-67/soluble cytochrome b562 [Vibrio vulnificus]
VVA0291	-2.11153	Down	0.848789	K04565|1|1e-95|350|vvy:VVA0291|Cu/Zn superoxide dismutase [EC:1.15.1.1]	GO:0046872//metal ion binding;GO:0004784//superoxide dismutase activity	GO:0006801//superoxide metabolic process;GO:0055114//oxidation-reduction process	gi|499465058|ref|WP_011151698.1|/9.43982e-95/superoxide dismutase [Vibrio vulnificus]
VVA0314	-1.38683	Down	0.843276	-	-	-	gi|499465076|ref|WP_011151716.1|/6.35814e-46/plasmid stabilization protein ParE [Vibrio vulnificus]
VVA0315	-2.52612	Down	0.872908	K07816|1|2e-14|82.8|clj:CLJU_c02740|putative GTP pyrophosphokinase [EC:2.7.6.5]	-	GO:0015969//guanosine tetraphosphate metabolic process	gi|499465077|ref|WP_011151717.1|/0/GTP pyrophosphokinase [Vibrio vulnificus]
VVA0316	-1.38316	Down	0.834416	-	-	-	gi|499465078|ref|WP_011151718.1|/2.21584e-83/hypothetical protein [Vibrio vulnificus]
VVA0318	-3.73226	Down	0.813743	K03098|1|2e-99|363|vvy:VVA0318|outer membrane lipoprotein Blc	GO:0005215//transporter activity;GO:0008289//lipid binding	GO:0006810//transport	gi|499465080|ref|WP_011151720.1|/1.17737e-98/outer membrane lipoprotein Blc [Vibrio vulnificus]
VVA0324	-3.31513	Down	0.955601	-	-	-	gi|499394892|ref|WP_011082359.1|/1.45265e-74/hypothetical protein [Vibrio vulnificus]
VVA0330	-1.89468	Down	0.93483	-	-	-	gi|37200530|dbj|BAC96356.1|/1.5484e-68/uncharacterized conserved protein [Vibrio vulnificus YJ016]
VVA0332	-1.46309	Down	0.837566	K06147|1|0.0|1394|vvy:VVA0332|ATP-binding cassette, subfamily B, bacterial;K06148|2|0.0|1388|vvu:VV2_1515|ATP-binding cassette, subfamily C, bacterial;K12541|3|5e-144|514|asa:ASA_1669|ATP-binding cassette, subfamily C, bacterial LapB	GO:0008233//peptidase activity;GO:0042626//ATPase activity, coupled to transmembrane movement of substances;GO:0005524//ATP binding	GO:0055085//transmembrane transport;GO:0006200//ATP catabolic process;GO:0006508//proteolysis	gi|499465093|ref|WP_011151733.1|/0/peptidase C39 [Vibrio vulnificus]
VVA0333	-1.95128	Down	0.889545	K12542|1|0.0|847|vvy:VVA0333|membrane fusion protein LapC	-	GO:0055085//transmembrane transport;GO:0009306//protein secretion	gi|499465094|ref|WP_011151734.1|/0/hemolysin D [Vibrio vulnificus]
VVA0334	-2.25209	Down	0.922918	K12543|1|0.0|844|vvy:VVA0334|outer membrane protein LapE	GO:0005215//transporter activity	GO:0015031//protein transport	gi|499465095|ref|WP_011151735.1|/0/agglutination protein [Vibrio vulnificus]
VVA0335	-1.70147	Down	0.913763	K03286|1|6e-14|79.7|drt:Dret_0181|OmpA-OmpF porin, OOP family	-	-	gi|499465096|ref|WP_011151736.1|/5.16017e-111/membrane protein [Vibrio vulnificus]
VVA0336	-2.45521	Down	0.92154	K02040|1|7e-175|615|vvy:VVA0336|phosphate transport system substrate-binding protein	-	-	gi|499465097|ref|WP_011151737.1|/5.9394e-174/phosphate ABC transporter substrate-binding protein [Vibrio vulnificus]
VVA0339	-2.3979	Down	0.824375	-	GO:0008743//L-threonine 3-dehydrogenase activity;GO:0003677//DNA binding	GO:0055114//oxidation-reduction process	gi|499465100|ref|WP_011151740.1|/3.50036e-60/hypothetical protein [Vibrio vulnificus]
VVA0341	-2.52412	Down	0.891514	-	GO:0016491//oxidoreductase activity;GO:0035438//cyclic-di-GMP binding;GO:0010181//FMN binding	GO:0055114//oxidation-reduction process	gi|499394909|ref|WP_011082376.1|/8.22045e-140/divalent ion tolerance protein CutA [Vibrio vulnificus]
VVA0343	-1.53115	Down	0.822209	K03825|1|6e-91|334|vvy:VVA0343|putative acetyltransferase [EC:2.3.1.-]	GO:0008080//N-acetyltransferase activity	-	gi|499394911|ref|WP_011082378.1|/5.4723e-90/acetyltransferase GCN5 [Vibrio vulnificus]
VVA0344	-2.46873	Down	0.916027	K08676|1|0.0|2222|vvy:VVA0344|tricorn protease [EC:3.4.21.-]	GO:0008236//serine-type peptidase activity	GO:0006508//proteolysis	gi|499465102|ref|WP_011151742.1|/0/protease [Vibrio vulnificus]
VVA0349	-1.50869	Down	0.826541	K03543|1|4e-27|125|rde:RD1_3593|multidrug resistance protein A;K15549|5|4e-23|111|kox:KOX_01920|multidrug resistance protein MdtN	-	GO:0055085//transmembrane transport	gi|499465106|ref|WP_011151746.1|/0/MFP transporter [Vibrio vulnificus]
VVA0350	-2.51371	Down	0.909431	-	GO:0016787//hydrolase activity	-	gi|499465107|ref|WP_011151747.1|/1.65177e-70/GTPase [Vibrio vulnificus]
VVA0352	-2.02338	Down	0.836976	-	-	-	gi|499465109|ref|WP_011151749.1|/0/hypothetical protein [Vibrio vulnificus]
VVA0358	-1.75924	Down	0.907068	-	GO:0016740//transferase activity	GO:0016998//cell wall macromolecule catabolic process	gi|499465114|ref|WP_011151754.1|/5.21113e-175/peptidase [Vibrio vulnificus]
VVA0359	-1.81547	Down	0.934436	K06078|1|2e-42|172|vvm:VVMO6_03315|murein lipoprotein	-	-	gi|499394927|ref|WP_011082394.1|/2.76436e-41/membrane protein [Vibrio vulnificus]
VVA0379	-3.93778	Down	0.863359	K03924|1|0.0|661|vvy:VVA0379|MoxR-like ATPase [EC:3.6.3.-]	GO:0005524//ATP binding;GO:0016887//ATPase activity	GO:0006200//ATP catabolic process	gi|499465131|ref|WP_011151771.1|/0/ATPase AAA [Vibrio vulnificus]
VVA0380	-1.86799	Down	0.903327	K03406|1|0.0|1216|vvy:VVA0380|methyl-accepting chemotaxis protein	GO:0004871//signal transducer activity	GO:0007165//signal transduction;GO:0006935//chemotaxis	gi|499465132|ref|WP_011151772.1|/0/chemotaxis protein [Vibrio vulnificus]
VVA0381	-1.9433	Down	0.930006	-	GO:0003677//DNA binding	GO:0006304//DNA modification	gi|499465133|ref|WP_011151773.1|/4.77525e-30/chromosome segregation ATPase [Vibrio vulnificus]
VVA0383	-5.47858	Down	0.833629	K04333|1|2e-30|134|vha:VIBHAR_05152|LuxR family transcriptional regulator, csgAB operon transcriptional regulatory protein	GO:0000156//phosphorelay response regulator activity;GO:0043565//sequence-specific DNA binding;GO:0003700//sequence-specific DNA binding transcription factor activity	GO:0000160//phosphorelay signal transduction system;GO:0035556//intracellular signal transduction;GO:0006355//regulation of transcription, DNA-templated	gi|499465135|ref|WP_011151775.1|/1.76491e-118/transcriptional regulator [Vibrio vulnificus]
VVA0397	-2.27404	Down	0.928135	K10108|1|0.0|792|vvm:VVMO6_03354|maltose/maltodextrin transport system substrate-binding protein	GO:0005363//maltose transmembrane transporter activity	GO:0015768//maltose transport	gi|499394964|ref|WP_011082431.1|/0/sugar ABC transporter substrate-binding protein [Vibrio vulnificus]
VVA0400	-2.81979	Down	0.852136	-	-	-	gi|499394967|ref|WP_011082434.1|/7.56612e-39/hypothetical protein [Vibrio vulnificus]
VVA0401	-2.27199	Down	0.873597	K01073|1|3e-43|176|bph:Bphy_0794|acyl-CoA hydrolase [EC:3.1.2.20];K01067|3|1e-41|170|bur:Bcep18194_A4202|acetyl-CoA hydrolase [EC:3.1.2.1]	GO:0047617//acyl-CoA hydrolase activity	-	gi|499394968|ref|WP_011082435.1|/2.98949e-88/acyl-CoA hydrolase [Vibrio vulnificus]
VVA0404	-2.16796	Down	0.912286	-	GO:0004181//metallocarboxypeptidase activity;GO:0008270//zinc ion binding	GO:0006508//proteolysis	gi|499465150|ref|WP_011151790.1|/1.19858e-179/peptidase [Vibrio vulnificus]
VVA0407	-2.2854	Down	0.820142	K01465|1|0.0|699|vvy:VVA0407|dihydroorotase [EC:3.5.2.3]	GO:0008270//zinc ion binding;GO:0004151//dihydroorotase activity	GO:0044205//'de novo' UMP biosynthetic process;GO:0019856//pyrimidine nucleobase biosynthetic process	gi|499465153|ref|WP_011151793.1|/0/dihydroorotase [Vibrio vulnificus]
VVA0410	-2.69497	Down	0.932861	K01916|1|1e-152|541|vvm:VVMO6_03366|NAD+ synthase [EC:6.3.1.5]	GO:0003952//NAD+ synthase (glutamine-hydrolyzing) activity;GO:0005524//ATP binding;GO:0008795//NAD+ synthase activity	GO:0009435//NAD biosynthetic process	gi|499465156|ref|WP_011151796.1|/8.9105e-152/NAD synthetase [Vibrio vulnificus]
VVA0412	-2.31129	Down	0.86139	-	-	-	gi|499394978|ref|WP_011082445.1|/1.60107e-89/hypothetical protein [Vibrio vulnificus]
VVA0416	-2.44846	Down	0.915633	-	-	-	gi|499465160|ref|WP_011151800.1|/6.14666e-49/hypothetical protein [Vibrio vulnificus]
VVA0417	-2.60889	Down	0.915141	-	-	-	gi|37200617|dbj|BAC96443.1|/3.07483e-48/uncharacterized protein conserved in bacteria [Vibrio vulnificus YJ016]
VVA0419	-1.744	Down	0.903229	K02013|1|4e-141|503|vvy:VVA0419|iron complex transport system ATP-binding protein [EC:3.6.3.34]	GO:0015439//heme-transporting ATPase activity;GO:0005524//ATP binding	GO:0015886//heme transport;GO:0006200//ATP catabolic process	gi|499465161|ref|WP_011151801.1|/3.16542e-140/hemin ABC transporter ATP-binding protein [Vibrio vulnificus]
VVA0420	-2.23724	Down	0.855385	K02015|1|0.0|644|vvm:VVMO6_03376|iron complex transport system permease protein	GO:0005215//transporter activity	GO:0006810//transport	gi|499465162|ref|WP_011151802.1|/0/iron ABC transporter permease [Vibrio vulnificus]
VVA0421	-2.41033	Down	0.940146	K02016|1|2e-150|534|vvy:VVA0421|iron complex transport system substrate-binding protein	-	-	gi|499465163|ref|WP_011151803.1|/1.47753e-149/hemin receptor [Vibrio vulnificus]
VVA0422	-2.61011	Down	0.944182	K03559|1|6e-09|62.0|nhl:Nhal_0528|biopolymer transport protein ExbD	GO:0005215//transporter activity	GO:0015031//protein transport	gi|499465164|ref|WP_011151804.1|/1.58798e-81/biopolymer transporter ExbD [Vibrio vulnificus]
VVA0423	-1.9616	Down	0.926167	K03561|1|7e-140|498|vvy:VVA0423|biopolymer transport protein ExbB	GO:0008565//protein transporter activity	GO:0015031//protein transport	gi|499465165|ref|WP_011151805.1|/5.82171e-139/biopolymer transporter ExbB [Vibrio vulnificus]
VVA0424	-1.83047	Down	0.929218	K03832|1|5e-134|479|vvy:VVA0424|periplasmic protein TonB	GO:0005381//iron ion transmembrane transporter activity;GO:0008565//protein transporter activity	GO:0034755//iron ion transmembrane transport;GO:0015031//protein transport	gi|499465166|ref|WP_011151806.1|/4.10846e-133/cell envelope biogenesis protein TonB [Vibrio vulnificus]
VVA0425	-2.44339	Down	0.949793	K02495|1|0.0|923|vvy:VVA0425|oxygen-independent coproporphyrinogen III oxidase [EC:1.3.99.22]	GO:0051536//iron-sulfur cluster binding;GO:0003824//catalytic activity	GO:0008152//metabolic process	gi|499465167|ref|WP_011151807.1|/0/coproporphyrinogen III oxidase [Vibrio vulnificus]
VVA0426	-2.73229	Down	0.955798	K07227|1|3e-89|329|vvm:VVMO6_03383|hypothetical protein	-	-	gi|499394992|ref|WP_011082459.1|/2.28736e-88/heme iron utilization protein [Vibrio vulnificus]
VVA0427	-2.75857	Down	0.955011	K07226|1|9e-95|347|vvm:VVMO6_03384|hypothetical protein	GO:0004733//pyridoxamine-phosphate oxidase activity;GO:0010181//FMN binding	GO:0042823//pyridoxal phosphate biosynthetic process;GO:0055114//oxidation-reduction process	gi|499394993|ref|WP_011082460.1|/6.28305e-94/Pyridoxamine 5'-phosphate oxidase-related heme iron utilization protein [Vibrio vulnificus]
VVA0428	-2.515	Down	0.887576	K00798|1|3e-10|67.0|tin:Tint_0624|cob(I)alamin adenosyltransferase [EC:2.5.1.17]	-	-	gi|37200628|dbj|BAC96454.1|/1.05973e-96/uncharacterized conserved protein [Vibrio vulnificus YJ016]
VVA0429	-2.98819	Down	0.931975	K03415|1|8e-171|602|vvy:VVA0429|two-component system, chemotaxis family, response regulator CheV	GO:0000156//phosphorelay response regulator activity;GO:0016740//transferase activity	GO:0000160//phosphorelay signal transduction system;GO:0035556//intracellular signal transduction;GO:0006355//regulation of transcription, DNA-templated;GO:0006935//chemotaxis	gi|499394995|ref|WP_011082462.1|/6.67348e-170/chemotaxis protein CheW [Vibrio vulnificus]
VVA0431	-2.15591	Down	0.925281	K06149|1|1e-37|157|vej:VEJY3_00300|universal stress protein A	-	GO:0006950//response to stress	gi|499394997|ref|WP_011082464.1|/5.3097e-77/universal stress protein A [Vibrio vulnificus]
VVA0437	-1.88321	Down	0.864934	K03406|1|0.0|1179|vvy:VVA0437|methyl-accepting chemotaxis protein	GO:0004871//signal transducer activity	GO:0007165//signal transduction	gi|499465174|ref|WP_011151814.1|/0/chemotaxis protein [Vibrio vulnificus]
VVA0448	-1.95216	Down	0.873991	K00020|1|2e-164|580|vvy:VVA0448|3-hydroxyisobutyrate dehydrogenase [EC:1.1.1.31]	GO:0008679//2-hydroxy-3-oxopropionate reductase activity;GO:0004616//phosphogluconate dehydrogenase (decarboxylating) activity;GO:0050662//coenzyme binding;GO:0000166//nucleotide binding	GO:0006098//pentose-phosphate shunt	gi|499395011|ref|WP_011082478.1|/1.8998e-163/oxidoreductase [Vibrio vulnificus]
VVA0454	-2.81529	Down	0.854696	-	-	-	gi|499465189|ref|WP_011151829.1|/0/hypothetical protein [Vibrio vulnificus]
VVA0460	-2.50724	Down	0.934337	K13590|1|0.0|669|vvy:VVA0460|diguanylate cyclase	GO:0016849//phosphorus-oxygen lyase activity	GO:0035556//intracellular signal transduction;GO:0009190//cyclic nucleotide biosynthetic process	gi|499465193|ref|WP_011151833.1|/0/diguanylate cyclase [Vibrio vulnificus]
VVA0461	-3.89383	Down	0.871333	K12267|1|0.0|794|vvy:VVA0461|peptide methionine sulfoxide reductase msrA/msrB [EC:1.8.4.11 1.8.4.12]	GO:0008113//peptide-methionine (S)-S-oxide reductase activity;GO:0033743//peptide-methionine (R)-S-oxide reductase activity	GO:0055114//oxidation-reduction process	gi|499465194|ref|WP_011151834.1|/0/methionine sulfoxide reductase [Vibrio vulnificus]
VVA0463	-1.82859	Down	0.924493	K00661|1|1e-103|377|vvy:VVA0463|maltose O-acetyltransferase [EC:2.3.1.79]	GO:0016407//acetyltransferase activity	-	gi|499465196|ref|WP_011151836.1|/1.14089e-102/acetyltransferase [Vibrio vulnificus]
VVA0464	-1.30121	Down	0.859913	K13572|1|3e-10|67.8|sur:STAUR_2113|proteasome accessory factor B;K13573|3|2e-09|65.5|hoh:Hoch_5754|proteasome accessory factor C	-	-	gi|499465197|ref|WP_011151837.1|/2.55522e-126/DeoR faimly transcriptional regulator [Vibrio vulnificus]
VVA0516	-2.32024	Down	0.849872	-	-	-	gi|499465245|ref|WP_011151885.1|/0/hypothetical protein [Vibrio vulnificus]
VVA0519	-1.76699	Down	0.925379	K00111|1|0.0|1100|vvy:VVA0519|glycerol-3-phosphate dehydrogenase [EC:1.1.5.3]	GO:0050660//flavin adenine dinucleotide binding;GO:0052591//sn-glycerol-3-phosphate:ubiquinone-8 oxidoreductase activity;GO:0010181//FMN binding	GO:0006072//glycerol-3-phosphate metabolic process;GO:0046174;GO:0055114//oxidation-reduction process	gi|37200720|dbj|BAC96545.1|/0/glycerol-3-phosphate dehydrogenase [Vibrio vulnificus YJ016]
VVA0520	-1.95181	Down	0.929612	K00112|1|0.0|885|vvy:VVA0520|glycerol-3-phosphate dehydrogenase subunit B [EC:1.1.5.3]	GO:0052591//sn-glycerol-3-phosphate:ubiquinone-8 oxidoreductase activity	GO:0019563//glycerol catabolic process;GO:0006072//glycerol-3-phosphate metabolic process;GO:0055114//oxidation-reduction process	gi|499465248|ref|WP_011151888.1|/0/glycerol-3-phosphate dehydrogenase subunit B [Vibrio vulnificus]
VVA0521	-2.46098	Down	0.945954	K00113|1|0.0|846|vvy:VVA0521|glycerol-3-phosphate dehydrogenase subunit C [EC:1.1.5.3]	GO:0046872//metal ion binding;GO:0051539//4 iron, 4 sulfur cluster binding;GO:0009055//electron carrier activity;GO:0052591//sn-glycerol-3-phosphate:ubiquinone-8 oxidoreductase activity	GO:0055114//oxidation-reduction process;GO:0006810//transport	gi|499465249|ref|WP_011151889.1|/0/sn-glycerol-3-phosphate dehydrogenase subunit C [Vibrio vulnificus]
VVA0524	-2.47644	Down	0.909923	K01297|1|0.0|673|vvy:VVA0524|muramoyltetrapeptide carboxypeptidase [EC:3.4.17.13]	GO:0004180//carboxypeptidase activity	-	gi|499465252|ref|WP_011151892.1|/0/peptidase S66 [Vibrio vulnificus]
VVA0525	-2.63439	Down	0.875861	K00117|1|2e-61|239|gfo:GFO_0814|quinoprotein glucose dehydrogenase [EC:1.1.5.2];K00100|2|7e-52|207|nph:NP0254A|[EC:1.1.1.-];K00120|3|4e-47|191|aci:ACIAD3598|[EC:1.1.-.-]	GO:0016901//oxidoreductase activity, acting on the CH-OH group of donors, quinone or similar compound as acceptor;GO:0048038//quinone binding	GO:0005975//carbohydrate metabolic process	gi|499465253|ref|WP_011151893.1|/0/dehydrogenase [Vibrio vulnificus]
VVA0526	-3.28011	Down	0.805277	-	-	-	gi|499393545|ref|WP_011081012.1|/4.85663e-111/membrane protein [Vibrio vulnificus]
VVA0527	1.09784	Up	0.816893	K13954|1|0.0|749|vvy:VVA0527|alcohol dehydrogenase [EC:1.1.1.1]	GO:0004022//alcohol dehydrogenase (NAD) activity;GO:0046872//metal ion binding	GO:0055114//oxidation-reduction process	gi|499465254|ref|WP_011151894.1|/0/alcohol dehydrogenase [Vibrio vulnificus]
VVA0532	-2.205	Down	0.820536	-	-	-	gi|499465257|ref|WP_011151897.1|/0/transcriptional regulator [Vibrio vulnificus]
VVA0536	-1.54406	Down	0.83668	-	-	-	gi|499465261|ref|WP_011151901.1|/0/membrane protein [Vibrio vulnificus]
VVA0542	-2.57531	Down	0.808722	-	-	-	gi|499465267|ref|WP_011151907.1|/1.03122e-27/hypothetical protein [Vibrio vulnificus]
VVA0543	-1.42276	Down	0.835105	-	-	-	gi|499465268|ref|WP_011151908.1|/4.72174e-70/hypothetical protein [Vibrio vulnificus]
VVA0552	-2.61588	Down	0.807541	K05786|1|4e-51|204|kko:Kkor_2513|chloramphenicol-sensitive protein RarD	GO:0005215//transporter activity	GO:0006810//transport	gi|499465276|ref|WP_011151916.1|/9.60037e-166/permease [Vibrio vulnificus]
VVA0554	-1.79354	Down	0.851546	K09900|1|4e-63|241|vvy:VVA0554|hypothetical protein	-	-	gi|37200755|dbj|BAC96580.1|/4.74092e-62/uncharacterized protein conserved in bacteria [Vibrio vulnificus YJ016]
VVA0563	-1.19657	Down	0.832546	K03924|1|0.0|1088|vvm:VVMO6_03505|MoxR-like ATPase [EC:3.6.3.-]	GO:0005524//ATP binding;GO:0016820//hydrolase activity, acting on acid anhydrides, catalyzing transmembrane movement of substances;GO:0016887//ATPase activity	GO:0006200//ATP catabolic process	gi|499393577|ref|WP_011081044.1|/0/ATPase AAA [Vibrio vulnificus]
VVA0564	-1.24118	Down	0.847903	-	-	-	gi|586664734|gb|EWS68124.1|/0/protein viaA [Vibrio vulnificus BAA87]
VVA0566	-2.88446	Down	0.829691	-	-	-	gi|37676226|ref|NP_936622.1|/3.856e-80/PRS2 protein [Vibrio vulnificus YJ016]
VVA0575	-1.34924	Down	0.876058	K03415|1|0.0|641|vvy:VVA0575|two-component system, chemotaxis family, response regulator CheV	GO:0000156//phosphorelay response regulator activity;GO:0016740//transferase activity	GO:0000160//phosphorelay signal transduction system;GO:0035556//intracellular signal transduction;GO:0006355//regulation of transcription, DNA-templated;GO:0006935//chemotaxis	gi|499465293|ref|WP_011151933.1|/0/chemotaxis protein CheV [Vibrio vulnificus]
VVA0578	-1.41418	Down	0.83353	K14540|1|0.0|665|vvy:VVA0578|ribosome biogenesis GTPase A	GO:0005525//GTP binding	-	gi|499465296|ref|WP_011151936.1|/0/GTPase YlqF [Vibrio vulnificus]
VVA0586	-2.46515	Down	0.800059	K03547|1|0.0|762|vvy:VVA0586|exonuclease SbcD	GO:0004527//exonuclease activity	GO:0006259//DNA metabolic process	gi|499465304|ref|WP_011151944.1|/0/exonuclease SbcD [Vibrio vulnificus]
VVA0587	-1.50699	Down	0.828313	K03546|1|0.0|1967|vvy:VVA0587|exonuclease SbcC	GO:0004527//exonuclease activity	GO:0090305//nucleic acid phosphodiester bond hydrolysis;GO:0006281//DNA repair	gi|499465305|ref|WP_011151945.1|/0/exonuclease SbcC [Vibrio vulnificus]
VVA0603	-2.72004	Down	0.833727	K03286|1|3e-09|64.3|nam:NAMH_1356|OmpA-OmpF porin, OOP family;K03640|2|7e-09|62.8|vfm:VFMJ11_1002|peptidoglycan-associated lipoprotein	-	-	gi|499465316|ref|WP_011151956.1|/5.38305e-107/membrane protein [Vibrio vulnificus]
VVA0617	-2.70949	Down	0.920752	-	-	GO:0009399//nitrogen fixation	gi|499465327|ref|WP_011151967.1|/1.51918e-47/hypothetical protein [Vibrio vulnificus]
VVA0619	-2.51618	Down	0.886789	K02015|1|6e-171|602|vvy:VVA0619|iron complex transport system permease protein	GO:0005215//transporter activity	GO:0006810//transport	gi|499465329|ref|WP_011151969.1|/5.39011e-170/ABC transporter permease [Vibrio vulnificus]
VVA0620	-2.01904	Down	0.898602	K02013|1|2e-137|490|vvy:VVA0620|iron complex transport system ATP-binding protein [EC:3.6.3.34]	GO:0005524//ATP binding;GO:0016887//ATPase activity	GO:0006200//ATP catabolic process	gi|499465330|ref|WP_011151970.1|/1.49135e-136/iron ABC transporter ATP-binding protein [Vibrio vulnificus]
VVA0622	-2.29887	Down	0.915633	K11923|1|1e-67|257|vvy:VVA0622|MerR family transcriptional regulator, copper efflux regulator	GO:0005507//copper ion binding;GO:0003677//DNA binding;GO:0003700//sequence-specific DNA binding transcription factor activity;GO:0000166//nucleotide binding	GO:0045893//positive regulation of transcription, DNA-templated	gi|499393631|ref|WP_011081098.1|/1.10309e-66/MerR family transcriptional regulator [Vibrio vulnificus]
VVA0624	-2.68144	Down	0.924887	-	-	-	gi|499465332|ref|WP_011151972.1|/1.47144e-42/hypothetical protein [Vibrio vulnificus]
VVA0625	-2.91119	Down	0.880587	K00021|1|0.0|831|vvy:VVA0625|hydroxymethylglutaryl-CoA reductase (NADPH) [EC:1.1.1.34]	GO:0050662//coenzyme binding;GO:0004420//hydroxymethylglutaryl-CoA reductase (NADPH) activity	GO:0015936//coenzyme A metabolic process;GO:0055114//oxidation-reduction process	gi|499465333|ref|WP_011151973.1|/0/3-hydroxy-3-methylglutaryl CoA reductase [Vibrio vulnificus]
VVA0626	-1.59026	Down	0.872317	-	-	-	gi|499465334|ref|WP_011151974.1|/3.58918e-49/hypothetical protein [Vibrio vulnificus]
VVA0627	-3.14572	Down	0.905789	-	-	-	gi|499465335|ref|WP_011151975.1|/5.20874e-32/hypothetical protein [Vibrio vulnificus]
VVA0628	-2.14294	Down	0.815023	-	-	-	gi|499465336|ref|WP_011151976.1|/0/membrane protein [Vibrio vulnificus]
VVA0630	-1.54448	Down	0.838846	K01734|1|3e-83|308|vvm:VVMO6_03619|methylglyoxal synthase [EC:4.2.3.3]	GO:0008929//methylglyoxal synthase activity	GO:0019242//methylglyoxal biosynthetic process	gi|499393639|ref|WP_011081106.1|/3.16338e-82/methylglyoxal synthase [Vibrio vulnificus]
VVA0631	-2.38853	Down	0.905395	-	-	-	gi|499465338|ref|WP_011151978.1|/8.29388e-22/hypothetical protein [Vibrio vulnificus]
VVA0632	-2.89454	Down	0.887872	K11930|1|0.0|682|vvy:VVA0632|periplasmic protein TorT	-	GO:0008643//carbohydrate transport	gi|499465339|ref|WP_011151979.1|/0/TMAO reductase [Vibrio vulnificus]
VVA0635	-2.04719	Down	0.906478	-	-	-	gi|499393642|ref|WP_011081109.1|/2.68569e-28/hypothetical protein [Vibrio vulnificus]
VVA0636	-2.68429	Down	0.826541	K01865|1|6e-143|511|abo:ABO_1700|[EC:5.-.-.-]	GO:0016853//isomerase activity	-	gi|499465342|ref|WP_011151982.1|/0/9-hexadecenoic acid cis-trans isomerase [Vibrio vulnificus]
VVA0638	-1.39918	Down	0.848002	-	-	-	gi|499393644|ref|WP_011081111.1|/0/chromosome segregation ATPase [Vibrio vulnificus]
VVA0650	-1.64868	Down	0.900768	-	-	-	gi|499465355|ref|WP_011151995.1|/1.94615e-39/hypothetical protein [Vibrio vulnificus]
VVA0654	-2.12588	Down	0.88354	-	-	-	gi|499393659|ref|WP_011081126.1|/2.32282e-64/hypothetical protein [Vibrio vulnificus]
VVA0655	-1.69811	Down	0.871727	K02855|1|3e-10|68.2|vfu:vfu_B01232|AraC family transcriptional regulator, L-rhamnose operon regulatory protein RhaS;K11920|2|1e-09|66.2|sfv:SFV_0499|AraC family transcriptional regulator;K03755|5|2e-09|65.9|elu:UM146_20815|AraC family transcriptional regulator, transcriptional activator of adiA	GO:0003700//sequence-specific DNA binding transcription factor activity;GO:0043565//sequence-specific DNA binding	GO:0006355//regulation of transcription, DNA-templated	gi|499393660|ref|WP_011081127.1|/1.01194e-147/AraC family transcriptional regulator [Vibrio vulnificus]
VVA0658	-1.85669	Down	0.88226	K00925|1|0.0|780|vvm:VVMO6_03645|acetate kinase [EC:2.7.2.1]	GO:0008776//acetate kinase activity;GO:0005524//ATP binding	GO:0006085//acetyl-CoA biosynthetic process;GO:0016310//phosphorylation;GO:0006082//organic acid metabolic process	gi|499393663|ref|WP_011081130.1|/0/acetate kinase [Vibrio vulnificus]
VVA0680	-2.62744	Down	0.904903	K03543|1|0.0|689|vvy:VVA0680|multidrug resistance protein A	GO:0016301//kinase activity	GO:0016310//phosphorylation;GO:0055085//transmembrane transport	gi|499465381|ref|WP_011152021.1|/0/hemolysin D [Vibrio vulnificus]
VVA0683	-1.49233	Down	0.836779	-	-	-	gi|499465383|ref|WP_011152023.1|/8.3802e-43/hypothetical protein [Vibrio vulnificus]
VVA0688	-1.9704	Down	0.871628	-	-	-	gi|499465388|ref|WP_011152028.1|/1.56077e-104/hypothetical protein [Vibrio vulnificus]
VVA0689	-1.89594	Down	0.868773	-	-	-	gi|499465389|ref|WP_011152029.1|/0/hypothetical protein [Vibrio vulnificus]
VVA0690	-1.54761	Down	0.830971	K06915|1|0.0|1123|vvy:VVA0690|	GO:0016740//transferase activity	-	gi|499465390|ref|WP_011152030.1|/0/nucleotidyltransferase [Vibrio vulnificus]
VVA0692	-1.39163	Down	0.89811	K02437|1|6e-66|251|vvm:VVMO6_03686|glycine cleavage system H protein	-	GO:0019464//glycine decarboxylation via glycine cleavage system	gi|499393700|ref|WP_011081167.1|/6.10612e-65/glycine cleavage system protein H [Vibrio vulnificus]
VVA0695	-1.34182	Down	0.816795	K00634|1|8e-11|69.7|gem:GM21_1110|phosphate butyryltransferase [EC:2.3.1.19];K14056|3|8e-09|63.2|cps:CPS_4679|HTH-type transcriptional regulator, repressor for puuD	GO:0043565//sequence-specific DNA binding	-	gi|499465394|ref|WP_011152034.1|/1.48763e-129/transcriptional regulator [Vibrio vulnificus]
VVA0696	-1.57189	Down	0.905887	K00605|1|0.0|757|vvy:VVA0696|aminomethyltransferase [EC:2.1.2.10]	GO:0004047//aminomethyltransferase activity;GO:0008483//transaminase activity	GO:0006546//glycine catabolic process;GO:0032259//methylation	gi|499465395|ref|WP_011152035.1|/0/glycine cleavage system protein T [Vibrio vulnificus]
VVA0704	2.2849	Up	0.889841	K02769|1|0.0|1134|vvy:VVA0704|PTS system, fructose-specific IIB component [EC:2.7.1.69] K02770 PTS system, fructose-specific IIC component	GO:0005351//sugar:proton symporter activity;GO:0008982//protein-N(PI)-phosphohistidine-sugar phosphotransferase activity	GO:0009401//phosphoenolpyruvate-dependent sugar phosphotransferase system	gi|499465403|ref|WP_011152043.1|/0/PTS fructose transporter subunit IIBC [Vibrio vulnificus]
VVA0705	3.09325	Up	0.925576	K00882|1|0.0|638|vvy:VVA0705|1-phosphofructokinase [EC:2.7.1.56]	GO:0008662//1-phosphofructokinase activity	GO:0005975//carbohydrate metabolic process;GO:0016310//phosphorylation	gi|499465404|ref|WP_011152044.1|/0/1-phosphofructokinase [Vibrio vulnificus]
VVA0712	-2.04152	Down	0.852727	K13243|1|1e-17|92.8|efe:EFER_1580|c-di-GMP-specific phosphodiesterase [EC:3.1.4.52]	-	-	gi|499465410|ref|WP_011152050.1|/7.84559e-156/diguanylate phosphodiesterase [Vibrio vulnificus]
VVA0718	-1.3106	Down	0.83924	K08325|1|0.0|768|vvy:VVA0718|NADP-dependent alcohol dehydrogenase [EC:1.1.-.-]	GO:0046872//metal ion binding;GO:0016491//oxidoreductase activity	GO:0055114//oxidation-reduction process	gi|499465416|ref|WP_011152056.1|/0/aldehyde oxidoreductase [Vibrio vulnificus]
VVA0719	-1.71397	Down	0.870348	K02855|1|3e-12|75.1|ccb:Clocel_3110|AraC family transcriptional regulator, L-rhamnose operon regulatory protein RhaS;K07720|2|1e-10|70.1|asb:RATSFB_0660|two-component system, response regulator YesN;K07506|5|1e-09|66.2|maq:Maqu_2934|AraC family transcriptional regulator	GO:0003700//sequence-specific DNA binding transcription factor activity;GO:0043565//sequence-specific DNA binding	GO:0006355//regulation of transcription, DNA-templated	gi|499465417|ref|WP_011152057.1|/8.58504e-164/XRE family transcriptional regulator [Vibrio vulnificus]
VVA0721	2.8906	Up	0.880784	K00975|1|0.0|830|vvy:VVA0721|glucose-1-phosphate adenylyltransferase [EC:2.7.7.27]	GO:0005524//ATP binding;GO:0008878//glucose-1-phosphate adenylyltransferase activity	GO:0005978//glycogen biosynthetic process	gi|499465418|ref|WP_011152058.1|/0/glucose-1-phosphate adenylyltransferase [Vibrio vulnificus]
VVA0724	-1.03436	Down	0.821618	K05805|1|4e-86|318|vvm:VVMO6_03717|CreA protein	-	-	gi|27358239|gb|AAO07190.1|/4.04042e-85/Conserved uncharacterized protein CreA [Vibrio vulnificus CMCP6]
VVA0725	-1.87447	Down	0.820339	-	-	-	gi|499465421|ref|WP_011152061.1|/1.1064e-90/hypothetical protein [Vibrio vulnificus]
VVA0729	-2.76614	Down	0.945855	-	-	-	gi|499465425|ref|WP_011152065.1|/9.84049e-15/hypothetical protein [Vibrio vulnificus]
VVA0736	-2.58135	Down	0.913073	-	-	-	gi|47117403|sp|Q7MED4.1|Y4736_VIBVY/3.1619e-103/RecName: Full=UPF0312 protein VVA0736; Flags: Precursor [Vibrio vulnificus YJ016]
VVA0737	-2.36227	Down	0.951467	K06212|1|0.0|768|vch:VCA0540|formate transporter	GO:0015499//formate transmembrane transporter activity	GO:0015724//formate transport	gi|499465430|ref|WP_011152070.1|/0/formate transporter [Vibrio vulnificus]
VVA0738	-4.4151	Down	0.910317	K04761|1|4e-20|101|ote:Oter_1650|LysR family transcriptional regulator, hydrogen peroxide-inducible genes activator;K11921|3|2e-19|99.4|aaa:Acav_0244|LysR family transcriptional regulator	GO:0003700//sequence-specific DNA binding transcription factor activity;GO:0003677//DNA binding	GO:0006355//regulation of transcription, DNA-templated	gi|499393741|ref|WP_011081208.1|/7.68589e-171/LysR family transcriptional regulator [Vibrio vulnificus]
VVA0739	-3.5652	Down	0.936208	-	-	-	gi|499465431|ref|WP_011152071.1|/4.79674e-86/membrane protein [Vibrio vulnificus]
VVA0740	-2.43115	Down	0.844359	-	-	-	gi|499465432|ref|WP_011152072.1|/6.3074e-22/hypothetical protein [Vibrio vulnificus]
VVA0741	-1.89624	Down	0.892006	K07459|1|0.0|1101|vvy:VVA0741|putative ATP-dependent endonuclease of the OLD family	GO:0004519//endonuclease activity	-	gi|499465433|ref|WP_011152073.1|/0/ATP-dependent endonuclease [Vibrio vulnificus]
VVA0742	-2.13792	Down	0.915338	K01081|1|0.0|1230|vvy:VVA0742|5'-nucleotidase [EC:3.1.3.5]	GO:0008253//5'-nucleotidase activity	GO:0009166//nucleotide catabolic process	gi|499465434|ref|WP_011152074.1|/0/5'-nucleotidase [Vibrio vulnificus]
VVA0744	-3.15155	Down	0.931778	K05794|1|0.0|778|vvy:VVA0744|tellurite resistance protein TerC	-	-	gi|499465436|ref|WP_011152076.1|/0/membrane protein [Vibrio vulnificus]
VVA0745	-3.84417	Down	0.961311	-	-	-	gi|499465437|ref|WP_011152077.1|/3.00125e-56/hypothetical protein [Vibrio vulnificus]
VVA0755	-1.95978	Down	0.916322	K01417|1|7e-45|183|hne:HNE_2866|[EC:3.4.24.-];K07387|2|5e-25|117|pmu:PM1190|putative metalloprotease [EC:3.4.24.-];K01423|4|3e-20|101|mxa:MXAN_5933|[EC:3.4.-.-]	GO:0004222//metalloendopeptidase activity	GO:0006508//proteolysis	gi|499465446|ref|WP_011152086.1|/7.28558e-148/Zn-dependent protease [Vibrio vulnificus]
VVA0762	-1.82706	Down	0.841996	K03926|1|6e-60|231|vvm:VVMO6_03750|periplasmic divalent cation tolerance protein	-	GO:0010038//response to metal ion	gi|499465452|ref|WP_011152092.1|/6.461e-59/cytochrome C biogenesis protein [Vibrio vulnificus]
VVA0766	-2.58477	Down	0.921244	K00122|1|2e-50|200|shn:Shewana3_0875|formate dehydrogenase [EC:1.2.1.2]	-	-	gi|499393764|ref|WP_011081231.1|/6.0814e-120/molecular chaperone DnaJ [Vibrio vulnificus]
VVA0771	-1.90774	Down	0.885509	K10783|1|8e-132|473|sse:Ssed_3538|trans-2-enoyl-CoA reductase (NAD+) [EC:1.3.1.44];K00540|4|4e-91|337|vfi:VF_0888|[EC:1.-.-.-]	GO:0016491//oxidoreductase activity;GO:0000166//nucleotide binding	GO:0055114//oxidation-reduction process	gi|499465459|ref|WP_011152099.1|/0/trans-2-enoyl-CoA reductase [Vibrio vulnificus]
VVA0773	-2.62466	Down	0.826147	K10804|1|2e-130|466|vvy:VVA0773|acyl-CoA thioesterase I [EC:3.1.2.- 3.1.1.5]	GO:0016298//lipase activity;GO:0004064//arylesterase activity	GO:0006629//lipid metabolic process	gi|499465460|ref|WP_011152100.1|/1.92202e-129/arylesterase [Vibrio vulnificus]
VVA0775	-2.45013	Down	0.896436	-	GO:0016491//oxidoreductase activity	GO:0055114//oxidation-reduction process	gi|499465463|ref|WP_011152103.1|/0/oxidoreductase [Vibrio vulnificus]
VVA0776	-2.04809	Down	0.876452	K01457|1|1e-72|276|pin:Ping_3549|allophanate hydrolase [EC:3.5.1.54];K06350|3|5e-54|214|hhd:HBHAL_1814|antagonist of KipI	GO:0004039//allophanate hydrolase activity	-	gi|499465464|ref|WP_011152104.1|/0/allophanate hydrolase [Vibrio vulnificus]
VVA0778	-2.66632	Down	0.86139	K07160|1|2e-152|540|vvy:VVA0778|UPF0271 protein	GO:0003824//catalytic activity	GO:0005975//carbohydrate metabolic process	gi|37676438|ref|NP_936834.1|/1.86742e-151/LamB/YcsF family protein [Vibrio vulnificus YJ016]
VVA0781	-1.50499	Down	0.888265	K16087|1|0.0|1421|vvy:VVA0781|heme acquisition protein HasR	GO:0004872//receptor activity;GO:0005215//transporter activity	GO:0006810//transport	gi|499465469|ref|WP_011152109.1|/0/TonB-denpendent receptor [Vibrio vulnificus]
VVA0782	-2.35231	Down	0.884918	K10972|1|2e-18|95.9|lhk:LHK_00982|LysR family transcriptional regulator, transcriptional activator of the allD operon	GO:0003700//sequence-specific DNA binding transcription factor activity;GO:0003677//DNA binding	GO:0006355//regulation of transcription, DNA-templated	gi|499465470|ref|WP_011152110.1|/7.24342e-169/LysR family transcripitonal regulator [Vibrio vulnificus]
VVA0785	-2.69965	Down	0.929415	K01921|1|0.0|669|vvy:VVA0785|D-alanine-D-alanine ligase [EC:6.3.2.4]	GO:0030145//manganese ion binding;GO:0005524//ATP binding;GO:0000287//magnesium ion binding;GO:0008716//D-alanine-D-alanine ligase activity	GO:0008360//regulation of cell shape;GO:0009252//peptidoglycan biosynthetic process	gi|499465472|ref|WP_011152112.1|/0/D-alanine--D-alanine ligase [Vibrio vulnificus]
VVA0786	-2.34915	Down	0.939161	-	-	-	gi|675338319|gb|AIL72832.1|/1.46603e-66/minor tail protein [Vibrio vulnificus]
VVA0787	-2.47175	Down	0.94369	K03113|1|2e-53|209|vvy:VVA0787|translation initiation factor 1	GO:0003743//translation initiation factor activity	GO:0006413//translational initiation	gi|499393784|ref|WP_011081251.1|/2.02522e-52/translation initiation factor SUI1 [Vibrio vulnificus]
VVA0788	-2.79795	Down	0.950679	K03113|1|3e-42|172|vvy:VVA0787|translation initiation factor 1	GO:0003743//translation initiation factor activity	GO:0006413//translational initiation	gi|499465474|ref|WP_011152114.1|/1.57946e-49/hypothetical protein [Vibrio vulnificus]
VVA0807	-3.17283	Down	0.936503	-	-	-	gi|499465486|ref|WP_011152126.1|/0/conjugal transfer protein TraF [Vibrio vulnificus]
VVA0808	-3.03263	Down	0.885411	-	-	-	gi|499465487|ref|WP_011152127.1|/1.054e-169/hypothetical protein [Vibrio vulnificus]
VVA0809	-2.05983	Down	0.89555	K07658|1|3e-41|170|twi:Thewi_1591|two-component system, OmpR family, alkaline phosphatase synthesis response regulator PhoP	GO:0000156//phosphorelay response regulator activity;GO:0003677//DNA binding;GO:0003700//sequence-specific DNA binding transcription factor activity	GO:0000160//phosphorelay signal transduction system;GO:0035556//intracellular signal transduction;GO:0006355//regulation of transcription, DNA-templated	gi|499465488|ref|WP_011152128.1|/2.37505e-127/transcriptional regulator [Vibrio vulnificus]
VVA0810	-2.75519	Down	0.911105	K00936|1|8e-155|549|vfi:VF_A0560|[EC:2.7.3.-];K07638|2|1e-10|70.5|vei:Veis_4362|two-component system, OmpR family, osmolarity sensor histidine kinase EnvZ [EC:2.7.13.3]	GO:0000155//phosphorelay sensor kinase activity;GO:0005524//ATP binding	GO:0023014//signal transduction by phosphorylation;GO:0000160//phosphorelay signal transduction system	gi|505945214|ref|WP_015727944.1|/0/sensor histidine kinase [Vibrio vulnificus]
VVA0811	-1.40876	Down	0.868872	K00325|1|0.0|903|vvm:VVMO6_03796|NAD(P) transhydrogenase subunit beta [EC:1.6.1.2]	GO:0008750//NAD(P)+ transhydrogenase (AB-specific) activity;GO:0050661//NADP binding	GO:0055114//oxidation-reduction process	gi|499393811|ref|WP_011081278.1|/0/pyridine nucleotide transhydrogenase [Vibrio vulnificus]
VVA0812	-1.65411	Down	0.91012	K00324|1|0.0|1084|vvy:VVA0812|NAD(P) transhydrogenase subunit alpha [EC:1.6.1.2]	GO:0008750//NAD(P)+ transhydrogenase (AB-specific) activity;GO:0003957//NAD(P)+ transhydrogenase (B-specific) activity	GO:0055114//oxidation-reduction process;GO:0015992//proton transport	gi|499465490|ref|WP_011152130.1|/0/NADP transhydrogenase subunit alpha [Vibrio vulnificus]
VVA0813	-1.72845	Down	0.913763	-	-	-	gi|499465491|ref|WP_011152131.1|/2.661e-44/hypothetical protein [Vibrio vulnificus]
VVA0814	-2.19201	Down	0.921737	-	-	-	gi|675338364|gb|AIL72877.1|/4.71606e-65/late competence development ComFB family protein [Vibrio vulnificus]
VVA0816	-2.65552	Down	0.88925	-	-	-	gi|499465493|ref|WP_011152133.1|/0/hypothetical protein [Vibrio vulnificus]
VVA0817	-2.25953	Down	0.923705	K02488|1|5e-178|625|vvm:VVMO6_03802|two-component system, cell cycle response regulator	GO:0000156//phosphorelay response regulator activity;GO:0016849//phosphorus-oxygen lyase activity	GO:0000160//phosphorelay signal transduction system;GO:0035556//intracellular signal transduction;GO:0006355//regulation of transcription, DNA-templated;GO:0009190//cyclic nucleotide biosynthetic process	gi|499393817|ref|WP_011081284.1|/4.63138e-177/diguanylate cyclase [Vibrio vulnificus]
VVA0818	-2.2073	Down	0.868675	-	-	-	gi|499393818|ref|WP_011081285.1|/5.76203e-76/hypothetical protein [Vibrio vulnificus]
VVA0819	-1.94367	Down	0.825064	K15973|1|2e-10|67.0|acl:ACL_0565|MarR family transcriptional regulator, 2-MHQ and catechol-resistance regulon repressor	GO:0003700//sequence-specific DNA binding transcription factor activity;GO:0003677//DNA binding	GO:0006355//regulation of transcription, DNA-templated	gi|499393819|ref|WP_011081286.1|/6.89191e-85/transcriptional regulator [Vibrio vulnificus]
VVA0823	-2.20561	Down	0.81394	K02020|1|8e-138|491|vvy:VVA0823|molybdate transport system substrate-binding protein	GO:0015412//molybdate transmembrane-transporting ATPase activity	GO:0015689//molybdate ion transport	gi|499465496|ref|WP_011152136.1|/6.69439e-137/molybdenum ABC transporter substrate-binding protein [Vibrio vulnificus]
VVA0824	-2.2802	Down	0.848789	K02232|1|0.0|951|vvy:VVA0824|adenosylcobyric acid synthase [EC:6.3.5.10]	GO:0016874//ligase activity;GO:0015420	GO:0006541//glutamine metabolic process;GO:0009236//cobalamin biosynthetic process	gi|499465497|ref|WP_011152137.1|/0/cobyric acid synthase [Vibrio vulnificus]
VVA0826	-1.8051	Down	0.873302	-	GO:0004386//helicase activity;GO:0003677//DNA binding;GO:0005524//ATP binding;GO:0008168//methyltransferase activity	GO:0032259//methylation	gi|499465499|ref|WP_011152139.1|/2.28974e-48/hypothetical protein [Vibrio vulnificus]
VVA0833	-3.58201	Down	0.902638	-	-	-	gi|499465506|ref|WP_011152146.1|/1.03167e-32/hypothetical protein [Vibrio vulnificus]
VVA0835	-3.51214	Down	0.926167	-	-	-	gi|499465507|ref|WP_011152147.1|/2.85982e-104/hypothetical protein [Vibrio vulnificus]
VVA0865	1.61224	Up	0.915239	-	GO:0003677//DNA binding	-	gi|499465537|ref|WP_011152177.1|/1.15428e-39/hypothetical protein [Vibrio vulnificus]
VVA0866	-2.26561	Down	0.914649	-	GO:0003677//DNA binding	-	gi|499465538|ref|WP_011152178.1|/1.68695e-118/hypothetical protein [Vibrio vulnificus]
VVA0890	-2.07214	Down	0.820142	-	-	-	gi|499465561|ref|WP_011152201.1|/4.57225e-100/hypothetical protein [Vibrio vulnificus]
VVA0897	-1.89812	Down	0.844556	K03296|1|9e-100|368|cst:CLOST_0457|hydrophobic/amphiphilic exporter-1 (mainly G- bacteria), HAE1 family	GO:0005215//transporter activity	GO:0006810//transport	gi|499465566|ref|WP_011152206.1|/0/multidrug transporter AcrB [Vibrio vulnificus]
VVA0898	-1.91187	Down	0.911695	K03585|1|3e-24|115|sal:Sala_1448|membrane fusion protein	-	GO:0055085//transmembrane transport	gi|499465567|ref|WP_011152207.1|/0/hemolysin D [Vibrio vulnificus]
VVA0899	-2.24532	Down	0.885804	K07112|1|1e-83|310|vvy:VVA0899|	-	-	gi|499465568|ref|WP_011152208.1|/1.43626e-82/transporter [Vibrio vulnificus]
VVA0900	-2.61959	Down	0.889939	K07112|1|4e-72|271|vvy:VVA0900|	-	-	gi|499393836|ref|WP_011081303.1|/4.37381e-71/membrane protein [Vibrio vulnificus]
VVA0901	-1.77404	Down	0.879602	K03892|1|4e-51|202|vvy:VVA0901|ArsR family transcriptional regulator	GO:0003700//sequence-specific DNA binding transcription factor activity;GO:0003677//DNA binding	GO:0006355//regulation of transcription, DNA-templated	gi|499465569|ref|WP_011152209.1|/4.17203e-50/ArsR family transcriptional regulator [Vibrio vulnificus]
VVA0902	-1.9779	Down	0.901063	-	GO:0016740//transferase activity	-	gi|499393838|ref|WP_011081305.1|/2.51373e-26/rhodanese [Vibrio vulnificus]
VVA0903	-1.93713	Down	0.914649	K00359|1|0.0|1122|vvy:VVA0903|NADH oxidase [EC:1.6.-.-]	GO:0050660//flavin adenine dinucleotide binding;GO:0050451	GO:0045454//cell redox homeostasis;GO:0055114//oxidation-reduction process	gi|499465570|ref|WP_011152210.1|/0/CoA-disulfide reductase [Vibrio vulnificus]
VVA0906	-2.34465	Down	0.870348	K00648|1|0.0|719|vvm:VVMO6_03827|3-oxoacyl-[acyl-carrier-protein] synthase III [EC:2.3.1.180]	GO:0033818;GO:0004315//3-oxoacyl-[acyl-carrier-protein] synthase activity	GO:0006633//fatty acid biosynthetic process	gi|499465573|ref|WP_011152213.1|/0/3-oxoacyl-ACP synthase [Vibrio vulnificus]
VVA0907	-2.05026	Down	0.826934	K03672|1|1e-81|303|vvy:VVA0907|thioredoxin 2 [EC:1.8.1.8]	GO:0009055//electron carrier activity;GO:0016853//isomerase activity;GO:0015035//protein disulfide oxidoreductase activity;GO:0047134//protein-disulfide reductase activity	GO:0045454//cell redox homeostasis;GO:0006662//glycerol ether metabolic process;GO:0055114//oxidation-reduction process	gi|499465574|ref|WP_011152214.1|/1.33153e-80/thioredoxin [Vibrio vulnificus]
VVA0909	-3.2422	Down	0.879701	K03327|1|2e-25|120|ipa:Isop_0881|multidrug resistance protein, MATE family	GO:0015297//antiporter activity;GO:0015238//drug transmembrane transporter activity	GO:0006855//drug transmembrane transport	gi|499465577|ref|WP_011152217.1|/0/multidrug transporter MatE [Vibrio vulnificus]
VVA0912	-2.92742	Down	0.936995	-	-	-	gi|499465578|ref|WP_011152218.1|/3.47346e-76/hypothetical protein [Vibrio vulnificus]
VVA0915	-2.42161	Down	0.943001	K12600|1|2e-06|56.6|ter:Tery_3996|superkiller protein 3	-	-	gi|499465582|ref|WP_011152222.1|/0/ferrichrome ABC transporter substrate-binding protein [Vibrio vulnificus]
VVA0916	-2.13193	Down	0.931089	K03832|1|3e-115|416|vvy:VVA0916|periplasmic protein TonB	GO:0005381//iron ion transmembrane transporter activity;GO:0008565//protein transporter activity	GO:0034755//iron ion transmembrane transport;GO:0015031//protein transport	gi|499393852|ref|WP_011081319.1|/2.45534e-114/cell envelope biogenesis protein TonB [Vibrio vulnificus]
VVA0917	-2.09042	Down	0.931778	K03559|1|9e-66|250|vvm:VVMO6_03838|biopolymer transport protein ExbD	GO:0005215//transporter activity	GO:0015031//protein transport	gi|499393853|ref|WP_011081320.1|/1.03861e-64/biopolymer transportern ExbD [Vibrio vulnificus]
VVA0918	-1.48585	Down	0.858437	K03561|1|6e-105|381|vvy:VVA0918|biopolymer transport protein ExbB	GO:0008565//protein transporter activity	GO:0015031//protein transport	gi|499465583|ref|WP_011152223.1|/4.78778e-104/biopolymer transport protein ExbB2 [Vibrio vulnificus]
VVA0919	-1.31642	Down	0.871038	K03561|1|0.0|864|vvy:VVA0919|biopolymer transport protein ExbB	GO:0008565//protein transporter activity	GO:0015031//protein transport	gi|499465584|ref|WP_011152224.1|/0/flagellar motor protein MotA [Vibrio vulnificus]
VVA0920	-1.7582	Down	0.899685	K03561|1|4e-09|64.3|dol:Dole_1738|biopolymer transport protein ExbB	-	-	gi|499465585|ref|WP_011152225.1|/6.27301e-138/biopolymer transporter TonB [Vibrio vulnificus]
VVA0929	-2.87962	Down	0.899488	K03641|1|4e-08|63.5|tkm:TK90_0566|TolB protein	-	-	gi|499465591|ref|WP_011152231.1|/0/hypothetical protein [Vibrio vulnificus]
VVA0931	-1.44368	Down	0.871628	K01726|1|2e-23|111|reh:H16_A1070|[EC:4.2.1.-];K07068|2|1e-16|89.0|pha:PSHAa0898|;K00344|3|5e-16|87.0|lby:Lbys_2138|NADPH2:quinone reductase [EC:1.6.5.5]	GO:0016491//oxidoreductase activity	GO:0055114//oxidation-reduction process	gi|499393866|ref|WP_011081333.1|/1.22587e-125/MaoC family dehydratase [Vibrio vulnificus]
VVA0934	-2.78585	Down	0.882753	K00575|1|3e-159|563|vvm:VVMO6_03854|chemotaxis protein methyltransferase CheR [EC:2.1.1.80]	GO:0008983//protein-glutamate O-methyltransferase activity	GO:0032259//methylation	gi|499393868|ref|WP_011081335.1|/2.92332e-158/chemotaxis protein R [Vibrio vulnificus]
VVA0935	-2.37633	Down	0.892203	K03412|1|3e-106|386|vvy:VVA0935|two-component system, chemotaxis family, response regulator CheB [EC:3.1.1.61]	GO:0008984//protein-glutamate methylesterase activity;GO:0000156//phosphorelay response regulator activity	GO:0006935//chemotaxis;GO:0035556//intracellular signal transduction;GO:0000160//phosphorelay signal transduction system	gi|499465595|ref|WP_011152235.1|/2.12719e-105/chemotaxis protein-glutamate methylesterase [Vibrio vulnificus]
VVA0937	-2.60831	Down	0.955405	K13641|1|3e-14|81.3|ttl:TtJL18_1569|IclR family transcriptional regulator, acetate operon repressor	GO:0003677//DNA binding	GO:0006355//regulation of transcription, DNA-templated	gi|499393871|ref|WP_011081338.1|/1.23587e-132/IclR family transcriptional regulator [Vibrio vulnificus]
VVA0938	-1.80862	Down	0.933845	K01479|1|3e-06|55.1|cvi:CV_0322|formiminoglutamase [EC:3.5.3.8]	GO:0046872//metal ion binding;GO:0016813//hydrolase activity, acting on carbon-nitrogen (but not peptide) bonds, in linear amidines	-	gi|499465597|ref|WP_011152237.1|/4.03172e-169/arginase [Vibrio vulnificus]
VVA0942	-2.29464	Down	0.898996	K02234|1|2e-23|112|cyu:UCYN_07070|cobalamin biosynthesis protein CobW	-	-	gi|499465601|ref|WP_011152241.1|/0/GTPase [Vibrio vulnificus]
VVA0956	4.67587	Up	0.864639	K02303|1|0.0|645|vvy:VVA0956|uroporphyrin-III C-methyltransferase [EC:2.1.1.107]	GO:0043115//precorrin-2 dehydrogenase activity;GO:0004851//uroporphyrin-III C-methyltransferase activity	GO:0006779//porphyrin-containing compound biosynthetic process;GO:0032259//methylation;GO:0055114//oxidation-reduction process	gi|499465613|ref|WP_011152253.1|/0/uroporphyrin-III C-methyltransferase [Vibrio vulnificus]
VVA0963	-1.60914	Down	0.871333	K03406|1|0.0|1187|vvm:VVMO6_03879|methyl-accepting chemotaxis protein	GO:0004871//signal transducer activity	GO:0007165//signal transduction;GO:0006935//chemotaxis	gi|499465621|ref|WP_011152261.1|/0/chemotaxis protein [Vibrio vulnificus]
VVA0966	-2.19699	Down	0.906379	K02445|1|0.0|947|vvm:VVMO6_03882|MFS transporter, OPA family, glycerol-3-phosphate transporter	GO:0015169//glycerol-3-phosphate transmembrane transporter activity	GO:0015794//glycerol-3-phosphate transport;GO:0055085//transmembrane transport	gi|499393895|ref|WP_011081362.1|/0/sn-glycerol-3-phosphate transporter [Vibrio vulnificus]
VVA0967	-1.74408	Down	0.83294	K01126|1|0.0|721|vvm:VVMO6_03883|glycerophosphoryl diester phosphodiesterase [EC:3.1.4.46]	GO:0008889//glycerophosphodiester phosphodiesterase activity	GO:0006071//glycerol metabolic process;GO:0006629//lipid metabolic process	gi|499465624|ref|WP_011152264.1|/0/glycerophosphodiester phosphodiesterase [Vibrio vulnificus]
VVA0970	-3.29075	Down	0.942115	K10924|1|1e-103|377|vvm:VVMO6_03886|MSHA pilin protein MshA	-	-	gi|499465627|ref|WP_011152267.1|/8.56422e-103/MSHA biogenesis protein MshA [Vibrio vulnificus]
VVA0979	-3.18364	Down	0.898996	K11903|1|5e-85|315|vvm:VVMO6_03899|type VI secretion system secreted protein Hcp	-	-	gi|499393916|ref|WP_011081383.1|/4.51202e-84/hemolysin D [Vibrio vulnificus]
VVA0997	-1.81628	Down	0.900079	K00799|1|2e-78|294|vco:VC0395_0529|glutathione S-transferase [EC:2.5.1.18]	GO:0004364//glutathione transferase activity	-	gi|499465646|ref|WP_011152286.1|/3.21459e-113/glutathione S-transferase [Vibrio vulnificus]
VVA0998	-1.74933	Down	0.854794	-	GO:0003677//DNA binding	GO:0006355//regulation of transcription, DNA-templated	gi|499465647|ref|WP_011152287.1|/7.39699e-106/TetR family transcriptional regulator [Vibrio vulnificus]
VVA0999	-2.13258	Down	0.867001	K06934|1|5e-70|265|vvy:VVA0999|	GO:0016779//nucleotidyltransferase activity;GO:0003677//DNA binding;GO:0016746//transferase activity, transferring acyl groups	-	gi|499465648|ref|WP_011152288.1|/5.22049e-69/DNA-binding protein [Vibrio vulnificus]
VVA1009	-2.34377	Down	0.94241	K03295|1|2e-09|65.9|ses:SARI_02178|cation efflux system protein, CDF family	GO:0008324//cation transmembrane transporter activity	GO:0006812//cation transport;GO:0055085//transmembrane transport	gi|499393946|ref|WP_011081413.1|/2.41586e-161/cobalt-zinc-cadmium resistance protein [Vibrio vulnificus]
VVA1016	-1.89269	Down	0.88797	K07814|1|5e-52|208|mah:MEALZ_2650|putative two-component system response regulator;K00936|2|6e-51|204|mag:amb1110|[EC:2.7.3.-]	GO:0046872//metal ion binding;GO:0008081//phosphoric diester hydrolase activity;GO:0000156//phosphorelay response regulator activity	GO:0035556//intracellular signal transduction;GO:0000160//phosphorelay signal transduction system;GO:0006355//regulation of transcription, DNA-templated	gi|499465660|ref|WP_011152300.1|/0/phosphodiesterase [Vibrio vulnificus]
VVA1017	-2.09178	Down	0.909037	-	GO:0046872//metal ion binding;GO:0008081//phosphoric diester hydrolase activity;GO:0000156//phosphorelay response regulator activity	GO:0035556//intracellular signal transduction;GO:0000160//phosphorelay signal transduction system;GO:0006355//regulation of transcription, DNA-templated	gi|499465661|ref|WP_011152301.1|/3.04557e-24/hypothetical protein [Vibrio vulnificus]
VVA1020	-2.35811	Down	0.873203	K01488|1|0.0|662|vvy:VVA1020|adenosine deaminase [EC:3.5.4.4]	GO:0004000//adenosine deaminase activity;GO:0008270//zinc ion binding	GO:0009168//purine ribonucleoside monophosphate biosynthetic process;GO:0009117//nucleotide metabolic process	gi|499465664|ref|WP_011152304.1|/0/adenosine deaminase [Vibrio vulnificus]
VVA1050	-3.26151	Down	0.954814	K03386|1|6e-112|405|vvy:VVA1050|peroxiredoxin (alkyl hydroperoxide reductase subunit C) [EC:1.11.1.15]	GO:0051920//peroxiredoxin activity;GO:0004601//peroxidase activity	GO:0006979//response to oxidative stress;GO:0055114//oxidation-reduction process	gi|499465692|ref|WP_011152332.1|/4.62897e-111/alkyl hydroperoxide reductase subunit C [Vibrio vulnificus]
VVA1052	-1.43785	Down	0.852333	K03704|1|7e-34|144|vvm:VVMO6_03968|cold shock protein (beta-ribbon, CspA family)	GO:0003677//DNA binding	GO:0009409//response to cold;GO:0006355//regulation of transcription, DNA-templated	gi|499393986|ref|WP_011081453.1|/8.12317e-33/cold-shock protein [Vibrio vulnificus]
VVA1056	-1.84817	Down	0.827919	K00356|1|3e-41|170|bpm:BURPS1710b_A2293|NADH dehydrogenase [EC:1.6.99.3];K13770|2|9e-07|55.8|bjs:MY9_2845|TetR/AcrR family transcriptional regulator, fatty acid metabolism regulator protein	GO:0003677//DNA binding	GO:0006355//regulation of transcription, DNA-templated	gi|499393988|ref|WP_011081455.1|/2.11572e-105/TetR family transcriptional regulator [Vibrio vulnificus]
VVA1072	-1.87265	Down	0.923902	-	-	-	gi|499465708|ref|WP_011152348.1|/1.48879e-18/hypothetical protein [Vibrio vulnificus]
VVA1073	-1.78249	Down	0.914058	K03286|1|3e-15|84.0|vcr:VC395_2329|OmpA-OmpF porin, OOP family	-	-	gi|499394004|ref|WP_011081471.1|/2.96825e-107/membrane protein [Vibrio vulnificus]
VVA1080	-1.73026	Down	0.851939	K01493|1|4e-86|318|vvy:VVA1080|dCMP deaminase [EC:3.5.4.12]	GO:0008270//zinc ion binding;GO:0004132//dCMP deaminase activity	GO:0008152//metabolic process	gi|499465716|ref|WP_011152356.1|/3.97317e-85/cell division protein DedD [Vibrio vulnificus]
VVA1081	-2.30722	Down	0.942311	K01258|1|0.0|847|vvy:VVA1081|tripeptide aminopeptidase [EC:3.4.11.4]	GO:0045148//tripeptide aminopeptidase activity;GO:0008270//zinc ion binding;GO:0008237//metallopeptidase activity	GO:0006518//peptide metabolic process;GO:0006508//proteolysis	gi|499465717|ref|WP_011152357.1|/0/peptidase M20 [Vibrio vulnificus]
VVA1082	-1.89859	Down	0.809805	-	-	-	gi|499465718|ref|WP_011152358.1|/5.86009e-168/hypothetical protein [Vibrio vulnificus]
VVA1083	-1.14105	Down	0.823587	K00100|1|4e-130|466|vfi:VF_A0411|[EC:1.1.1.-];K00540|2|9e-95|349|eci:UTI89_C1838|[EC:1.-.-.-]	GO:0016491//oxidoreductase activity	GO:0055114//oxidation-reduction process	gi|499465719|ref|WP_011152359.1|/5.35612e-172/oxidoreductase [Vibrio vulnificus]
VVA1091	-1.50038	Down	0.808525	K03750|1|0.0|1076|vvy:VVA1091|molybdopterin molybdotransferase [EC:2.10.1.1]	-	GO:0006777//Mo-molybdopterin cofactor biosynthetic process	gi|499465726|ref|WP_011152366.1|/0/molybdenum cofactor biosynthesis protein MoaA [Vibrio vulnificus]
VVA1095	-2.83743	Down	0.882949	K01011|1|5e-161|569|vvy:VVA1095|thiosulfate/3-mercaptopyruvate sulfurtransferase [EC:2.8.1.1 2.8.1.2]	GO:0016740//transferase activity	-	gi|499465729|ref|WP_011152369.1|/3.99048e-160/thiosulfate sulfurtransferase [Vibrio vulnificus]
VVA1100	-1.37319	Down	0.835499	K05346|1|1e-28|130|elm:ELI_1422|deoxyribonucleoside regulator;K05878|3|7e-27|124|bmz:BM28_A1630|dihydroxyacetone kinase, N-terminal domain [EC:2.7.1.-]	GO:0030246//carbohydrate binding	-	gi|499465734|ref|WP_011152374.1|/0/DNA-binding protein [Vibrio vulnificus]
VVA1101	-2.21232	Down	0.942115	K00616|1|1e-175|618|vvy:VVA1101|transaldolase [EC:2.2.1.2]	GO:0004801//sedoheptulose-7-phosphate:D-glyceraldehyde-3-phosphate glyceronetransferase activity	GO:0006098//pentose-phosphate shunt	gi|499465735|ref|WP_011152375.1|/9.4924e-175/transaldolase [Vibrio vulnificus]
VVA1102	-1.84886	Down	0.914452	K00615|1|0.0|1346|vvy:VVA1102|transketolase [EC:2.2.1.1]	GO:0046872//metal ion binding;GO:0004802//transketolase activity	GO:0008152//metabolic process	gi|499465736|ref|WP_011152376.1|/0/transketolase [Vibrio vulnificus]
VVA1107	-2.83879	Down	0.947431	K03286|1|0.0|705|vvy:VVA1107|OmpA-OmpF porin, OOP family	-	-	gi|499394036|ref|WP_011081503.1|/0/membrane protein [Vibrio vulnificus]
VVA1117	-1.72742	Down	0.928628	K01840|1|0.0|1136|vvy:VVA1117|phosphomannomutase [EC:5.4.2.8]	GO:0000287//magnesium ion binding;GO:0016868//intramolecular transferase activity, phosphotransferases	GO:0005975//carbohydrate metabolic process	gi|499465749|ref|WP_011152389.1|/0/phosphoglucomutase [Vibrio vulnificus]
VVA1122	-2.72004	Down	0.84938	-	-	-	gi|499394050|ref|WP_011081517.1|/4.2059e-50/branched-chain amino acid ABC transporter [Vibrio vulnificus]
VVA1130	-1.99738	Down	0.811971	K13924|1|3e-70|269|nii:Nit79A3_2840|two-component system, chemotaxis family, CheB/CheR fusion protein [EC:2.1.1.80 3.1.1.61];K02488|3|2e-69|266|cyc:PCC7424_3673|two-component system, cell cycle response regulator;K03320|4|6e-68|261|alv:Alvin_3108|ammonium transporter, Amt family	GO:0016849//phosphorus-oxygen lyase activity	GO:0035556//intracellular signal transduction;GO:0009190//cyclic nucleotide biosynthetic process	gi|499465758|ref|WP_011152398.1|/0/diguanylate phosphodiesterase [Vibrio vulnificus]
VVA1134	-4.48712	Down	0.903524	-	-	-	gi|499465760|ref|WP_011152400.1|/2.3041e-16/hypothetical protein [Vibrio vulnificus]
VVA1135	-1.64435	Down	0.842095	-	-	-	gi|499465761|ref|WP_011152401.1|/5.97072e-60/hypothetical protein [Vibrio vulnificus]
VVA1138	-1.88568	Down	0.898897	K13924|1|8e-53|211|nii:Nit79A3_2840|two-component system, chemotaxis family, CheB/CheR fusion protein [EC:2.1.1.80 3.1.1.61];K03320|2|3e-50|202|daf:Desaf_1296|ammonium transporter, Amt family;K14051|3|5e-50|202|raq:Rahaq2_0583|cyclic di-GMP phosphodiesterase Gmr [EC:3.1.4.52];K02488|4|3e-48|196|cyc:PCC7424_3673|two-component system, cell cycle response regulator	GO:0016849//phosphorus-oxygen lyase activity	GO:0035556//intracellular signal transduction;GO:0009190//cyclic nucleotide biosynthetic process	gi|499465764|ref|WP_011152404.1|/0/diguanylate cyclase [Vibrio vulnificus]
VVA1150	-2.59063	Down	0.840618	K09687|1|4e-172|606|vvy:VVA1150|antibiotic transport system ATP-binding protein	GO:0005524//ATP binding;GO:0016887//ATPase activity	GO:0006200//ATP catabolic process	gi|499465775|ref|WP_011152415.1|/3.56016e-171/ABC transporter ATP-binding protein [Vibrio vulnificus]
VVA1152	-2.28811	Down	0.86267	K03810|1|2e-180|633|vvy:VVA1152|virulence factor	GO:0016491//oxidoreductase activity;GO:0000166//nucleotide binding	GO:0055114//oxidation-reduction process	gi|499465777|ref|WP_011152417.1|/2.14543e-179/oxidoreductase [Vibrio vulnificus]
VVA1155	-2.81686	Down	0.93483	K03295|1|1e-74|282|ajs:Ajs_2862|cation efflux system protein, CDF family	GO:0008324//cation transmembrane transporter activity	GO:0006812//cation transport;GO:0055085//transmembrane transport	gi|499465779|ref|WP_011152419.1|/0/cation transporter [Vibrio vulnificus]
VVA1156	-1.83402	Down	0.926167	K15973|1|6e-09|62.0|pmq:PM3016_406|MarR family transcriptional regulator, 2-MHQ and catechol-resistance regulon repressor;K06075|4|4e-08|59.3|oan:Oant_1107|MarR family transcriptional regulator, transcriptional regulator for hemolysin	GO:0003700//sequence-specific DNA binding transcription factor activity;GO:0003677//DNA binding	GO:0006355//regulation of transcription, DNA-templated	gi|499394081|ref|WP_011081548.1|/1.91904e-71/transcriptional regulator [Vibrio vulnificus]
VVA1157	-2.10073	Down	0.924887	K08234|1|5e-32|138|bpr:GBP346_A0033|glyoxylase I family protein	GO:0016829//lyase activity	-	gi|499465780|ref|WP_011152420.1|/1.2354e-73/lactoylglutathione lyase [Vibrio vulnificus]
VVA1179	-1.00664	Down	0.806163	K00364|1|0.0|692|vvy:VVA1179|GMP reductase [EC:1.7.1.7]	GO:0046872//metal ion binding;GO:0003920//GMP reductase activity	GO:0006163//purine nucleotide metabolic process;GO:0015949//nucleobase-containing small molecule interconversion;GO:0055114//oxidation-reduction process	gi|37201383|dbj|BAC97205.1|/0/GMP reductase [Vibrio vulnificus YJ016]
VVA1180	-2.24098	Down	0.867789	-	-	-	gi|499465802|ref|WP_011152442.1|/1.69569e-98/membrane protein [Vibrio vulnificus]
VVA1183	-1.27148	Down	0.853514	-	GO:0016301//kinase activity	GO:0016310//phosphorylation	gi|499465803|ref|WP_011152443.1|/0/sugar kinase [Vibrio vulnificus]
VVA1182	-1.26519	Down	0.874286	-	GO:0016301//kinase activity	GO:0016310//phosphorylation	gi|695267980|gb|KGK71850.1|/4.62804e-20/NAD(P)H-hydrate epimerase [Vibrio vulnificus]
VVA1184	-1.39904	Down	0.830085	K00936|1|2e-22|106|bpd:BURPS668_A3279|[EC:2.7.3.-]	GO:0004871//signal transducer activity	GO:0007165//signal transduction;GO:0006355//regulation of transcription, DNA-templated	gi|499394180|ref|WP_011081647.1|/4.23113e-82/diguanylate cyclase [Vibrio vulnificus]
VVA1185	-2.00158	Down	0.819748	K03410|1|0.0|643|vvy:VVA1185|chemotaxis protein CheC;K05971|3|6e-21|104|bur:Bcep18194_B0012|[EC:3.1.1.61]	GO:0000156//phosphorelay response regulator activity	GO:0035556//intracellular signal transduction;GO:0000160//phosphorelay signal transduction system;GO:0006355//regulation of transcription, DNA-templated	gi|499465805|ref|WP_011152445.1|/0/chemotaxis protein CheC [Vibrio vulnificus]
VVA1187	-1.91261	Down	0.863753	K07685|1|6e-111|402|vvy:VVA1187|two-component system, NarL family, nitrate/nitrite response regulator NarP	GO:0000156//phosphorelay response regulator activity;GO:0043565//sequence-specific DNA binding;GO:0003700//sequence-specific DNA binding transcription factor activity	GO:0000160//phosphorelay signal transduction system;GO:0035556//intracellular signal transduction;GO:0006355//regulation of transcription, DNA-templated	gi|499394183|ref|WP_011081650.1|/4.66411e-110/transcriptional regulator [Vibrio vulnificus]
VVA1188	-2.75778	Down	0.829002	K07674|1|0.0|1106|vvm:VVMO6_04093|two-component system, NarL family, nitrate/nitrite sensor histidine kinase NarQ [EC:2.7.13.3]	GO:0000155//phosphorelay sensor kinase activity;GO:0046983//protein dimerization activity;GO:0005524//ATP binding	GO:0023014//signal transduction by phosphorylation;GO:0000160//phosphorelay signal transduction system	gi|499394184|ref|WP_011081651.1|/0/histidine kinase [Vibrio vulnificus]
VVA1192	-1.73039	Down	0.8734	K02567|1|0.0|1724|vvy:VVA1192|periplasmic nitrate reductase NapA [EC:1.7.99.4]	GO:0009055//electron carrier activity;GO:0005506//iron ion binding;GO:0030151//molybdenum ion binding;GO:0051539//4 iron, 4 sulfur cluster binding;GO:0008940//nitrate reductase activity	GO:0042128//nitrate assimilation;GO:0006777//Mo-molybdopterin cofactor biosynthetic process;GO:0022900//electron transport chain	gi|499465809|ref|WP_011152449.1|/0/nitrate reductase catalytic subunit [Vibrio vulnificus]
VVA1193	-2.09544	Down	0.872219	K02568|1|4e-87|322|vvm:VVMO6_04097|cytochrome c-type protein NapB	GO:0046872//metal ion binding	GO:0022900//electron transport chain	gi|499465810|ref|WP_011152450.1|/3.59879e-86/nitrate reductase [Vibrio vulnificus]
VVA1194	-1.95439	Down	0.861292	K02569|1|7e-112|404|vvm:VVMO6_04098|cytochrome c-type protein NapC	GO:0020037//heme binding	GO:0019333//denitrification pathway	gi|499394189|ref|WP_011081656.1|/5.58019e-111/cytochrome C [Vibrio vulnificus]
VVA1209	-2.59638	Down	0.879898	-	-	-	gi|499394201|ref|WP_011081668.1|/1.33599e-56/phasin family protein [Vibrio vulnificus]
VVA1211	-2.26119	Down	0.84938	K00023|1|5e-137|489|vvy:VVA1211|acetoacetyl-CoA reductase [EC:1.1.1.36]	GO:0018454//acetoacetyl-CoA reductase activity;GO:0000166//nucleotide binding	GO:0042619//poly-hydroxybutyrate biosynthetic process;GO:0055114//oxidation-reduction process	gi|499465824|ref|WP_011152464.1|/4.14372e-136/3-ketoacyl-ACP reductase [Vibrio vulnificus]
VVA1212	-1.50957	Down	0.88925	K03074|1|1e-165|584|vvm:VVMO6_04116|preprotein translocase subunit SecF	GO:0015450//P-P-bond-hydrolysis-driven protein transmembrane transporter activity	GO:0043952//protein transport by the Sec complex;GO:0065002//intracellular protein transmembrane transport;GO:0006605//protein targeting	gi|499465825|ref|WP_011152465.1|/1.06821e-164/preprotein translocase subunit SecF [Vibrio vulnificus]
VVA1213	-2.38959	Down	0.91711	K03072|1|0.0|1209|vvy:VVA1213|preprotein translocase subunit SecD	GO:0015450//P-P-bond-hydrolysis-driven protein transmembrane transporter activity	GO:0043952//protein transport by the Sec complex;GO:0065002//intracellular protein transmembrane transport;GO:0006605//protein targeting	gi|499465826|ref|WP_011152466.1|/0/preprotein translocase subunit SecD [Vibrio vulnificus]
VVA1214	-2.24473	Down	0.899685	-	-	-	gi|499465827|ref|WP_011152467.1|/1.90772e-95/hypothetical protein [Vibrio vulnificus]
VVA1220	-2.31221	Down	0.800354	K10909|1|0.0|1691|vvy:VVA1220|two-component system, autoinducer 2 sensor kinase/phosphatase LuxQ [EC:2.7.13.3 3.1.3.-]	GO:0000156//phosphorelay response regulator activity;GO:0005524//ATP binding;GO:0005515//protein binding;GO:0004721//phosphoprotein phosphatase activity;GO:0000155//phosphorelay sensor kinase activity	GO:0000160//phosphorelay signal transduction system;GO:0035556//intracellular signal transduction;GO:0016311//dephosphorylation;GO:0006355//regulation of transcription, DNA-templated;GO:0023014//signal transduction by phosphorylation	gi|499465833|ref|WP_011152473.1|/0/ATPase [Vibrio vulnificus]
VVA1221	-2.05563	Down	0.886297	K10910|1|0.0|729|vvy:VVA1221|autoinducer 2-binding periplasmic protein LuxP	-	-	gi|499465834|ref|WP_011152474.1|/0/ABC transporter substrate-binding protein [Vibrio vulnificus]
VVA1223	-2.44886	Down	0.842882	-	-	-	gi|499465836|ref|WP_011152476.1|/0/conjugal transfer protein TraF [Vibrio vulnificus]
VVA1225	-1.42247	Down	0.873105	K09915|1|3e-130|466|vvy:VVA1225|hypothetical protein	-	-	gi|37201429|dbj|BAC97251.1|/2.70123e-129/uncharacterized protein conserved in bacteria [Vibrio vulnificus YJ016]
VVA1227	-2.87894	Down	0.956684	K09802|1|3e-51|202|vvm:VVMO6_04130|hypothetical protein	-	-	gi|33112481|sp|Q8D5Z0.1|Y4759_VIBVU/3.22034e-50/RecName: Full=UPF0265 protein VV2_0759 [Vibrio vulnificus CMCP6]
VVA1229	-2.84903	Down	0.84623	K00936|1|2e-116|423|vfi:VF_A1016|[EC:2.7.3.-];K05962|3|8e-83|311|azo:azo2575|protein-histidine pros-kinase [EC:2.7.13.1];K03320|4|3e-81|306|pbs:Plabr_3615|ammonium transporter, Amt family	GO:0000156//phosphorelay response regulator activity;GO:0005524//ATP binding;GO:0000155//phosphorelay sensor kinase activity	GO:0000160//phosphorelay signal transduction system;GO:0035556//intracellular signal transduction;GO:0006355//regulation of transcription, DNA-templated;GO:0023014//signal transduction by phosphorylation	gi|499465841|ref|WP_011152481.1|/0/chemotaxis protein CheY [Vibrio vulnificus]
VVA1233	-1.09369	Down	0.814727	-	-	-	gi|674432940|gb|KFK51440.1|/1.3608e-32/hydroxylamine reductase [Vibrio vulnificus]
VVA1235	-2.4823	Down	0.8861	K01939|1|0.0|860|vvy:VVA1235|adenylosuccinate synthase [EC:6.3.4.4]	GO:0004019//adenylosuccinate synthase activity;GO:0000287//magnesium ion binding;GO:0005525//GTP binding	GO:0044208//'de novo' AMP biosynthetic process	gi|499465845|ref|WP_011152485.1|/0/adenylosuccinate synthetase [Vibrio vulnificus]
VVA1240	-1.91153	Down	0.875861	K03719|1|2e-15|84.0|prw:PsycPRwf_1018|Lrp/AsnC family transcriptional regulator, leucine-responsive regulatory protein	GO:0003700//sequence-specific DNA binding transcription factor activity;GO:0043565//sequence-specific DNA binding	GO:0006355//regulation of transcription, DNA-templated	gi|499465848|ref|WP_011152488.1|/1.38863e-77/ArsR family transcriptional regulator [Vibrio vulnificus]
VVA1256	-1.01539	Down	0.810297	K04076|1|3e-148|528|tte:TTE1771|Lon-like ATP-dependent protease [EC:3.4.21.-];K01338|2|2e-135|486|sat:SYN_01156|ATP-dependent Lon protease [EC:3.4.21.53];K01362|3|1e-134|483|tma:TM1869|[EC:3.4.21.-];K04770|4|1e-126|457|dde:Dde_2007|Lon-like ATP-dependent protease [EC:3.4.21.-]	GO:0004252//serine-type endopeptidase activity;GO:0004176//ATP-dependent peptidase activity	GO:0006515//misfolded or incompletely synthesized protein catabolic process	gi|499465862|ref|WP_011152502.1|/0/ATP-dependent protease [Vibrio vulnificus]
VVA1257	-1.71978	Down	0.8544	-	-	-	gi|499465863|ref|WP_011152503.1|/1.17806e-92/hypothetical protein [Vibrio vulnificus]
VVA1258	-1.54707	Down	0.895452	K13896|1|8e-176|619|hel:HELO_3849|microcin C transport system ATP-binding protein;K02031|3|2e-164|582|oan:Oant_3602|peptide/nickel transport system ATP-binding protein K02032 peptide/nickel transport system ATP-binding protein	GO:0005524//ATP binding;GO:0016887//ATPase activity	GO:0006200//ATP catabolic process;GO:0015833//peptide transport	gi|499465864|ref|WP_011152504.1|/0/peptide ABC transporter ATPase [Vibrio vulnificus]
VVA1269	-2.24692	Down	0.919768	K00798|1|8e-12|72.8|mgm:Mmc1_0537|cob(I)alamin adenosyltransferase [EC:2.5.1.17]	GO:0016788//hydrolase activity, acting on ester bonds;GO:0008817//cob(I)yrinic acid a,c-diamide adenosyltransferase activity	GO:0006505//GPI anchor metabolic process;GO:0006886//intracellular protein transport	gi|499465875|ref|WP_011152515.1|/1.70886e-118/cobinamide adenolsyltransferase [Vibrio vulnificus]
VVA1270	-2.66095	Down	0.937783	-	-	-	gi|499465876|ref|WP_011152516.1|/9.201e-21/hypothetical protein [Vibrio vulnificus]
VVA1271	-2.87904	Down	0.937094	K03286|1|7e-09|62.8|hpr:PARA_19670|OmpA-OmpF porin, OOP family	-	-	gi|499394259|ref|WP_011081726.1|/2.35189e-104/membrane protein [Vibrio vulnificus]
VVA1272	-2.65324	Down	0.816499	-	-	-	gi|648439178|ref|WP_026130929.1|/3.01978e-19/hypothetical protein [Vibrio vulnificus]
VVA1278	-2.07991	Down	0.901752	K06079|1|2e-13|77.4|plu:plu0691|copper homeostasis protein (lipoprotein)	-	-	gi|37676938|ref|NP_937334.1|/2.59758e-92/lipoprotein [Vibrio vulnificus YJ016]
VVA1279	5.18358	Up	0.822209	K10000|1|1e-133|477|vvu:VV2_0815|arginine transport system ATP-binding protein [EC:3.6.3.-]	GO:0005524//ATP binding;GO:0015598	GO:0090467;GO:0006200//ATP catabolic process	gi|499394267|ref|WP_011081734.1|/1.25941e-132/arginine ABC transporter ATP-binding protein [Vibrio vulnificus]
VVA1281	3.58004	Up	0.911892	-	-	-	gi|499465885|ref|WP_011152525.1|/2.05669e-20/hypothetical protein [Vibrio vulnificus]
VVA1280	3.83154	Up	0.944871	K09997|1|1e-134|481|vvy:VVA1280|arginine transport system substrate-binding protein	GO:0015598	GO:0090467	gi|499465886|ref|WP_011152526.1|/1.11329e-133/arginine ABC transporter substrate-binding protein [Vibrio vulnificus]
VVA1282	1.90928	Up	0.890628	K09999|1|5e-120|432|vvy:VVA1282|arginine transport system permease protein	GO:0005215//transporter activity	GO:0006810//transport	gi|499465887|ref|WP_011152527.1|/3.92963e-119/arginine transporter permease subunit ArtQ [Vibrio vulnificus]
VVA1283	3.12211	Up	0.90884	K09998|1|3e-122|439|vvy:VVA1283|arginine transport system permease protein	GO:0015598	GO:0090467	gi|499465888|ref|WP_011152528.1|/2.30994e-121/arginine transporter permease subunit ArtM [Vibrio vulnificus]
VVA1287	-2.74157	Down	0.844162	K03320|1|1e-41|174|azo:azo2879|ammonium transporter, Amt family;K13924|2|1e-39|167|gni:GNIT_0517|two-component system, chemotaxis family, CheB/CheR fusion protein [EC:2.1.1.80 3.1.1.61]	-	-	gi|499465892|ref|WP_011152532.1|/0/diguanylate phosphodiesterase [Vibrio vulnificus]
VVA1293	-3.76087	Down	0.928923	K09923|1|2e-59|229|vvy:VVA1293|hypothetical protein	-	-	gi|499465897|ref|WP_011152537.1|/2.46539e-58/hypothetical protein [Vibrio vulnificus]
VVA1297	-1.36758	Down	0.878913	K12237|1|0.0|2962|vvy:VVA1297|nonribosomal peptide synthetase VibF	GO:0003824//catalytic activity	GO:0008152//metabolic process	gi|499465900|ref|WP_011152540.1|/0/peptide synthetase [Vibrio vulnificus]
VVA1296	-2.12033	Down	0.913467	K12237|1|6e-23|108|vvy:VVA1297|nonribosomal peptide synthetase VibF	GO:0003824//catalytic activity	GO:0008152//metabolic process	gi|675338759|gb|AIL73272.1|/6.3504e-22/non-ribosomal peptide synthetase module [Vibrio vulnificus]
VVA1298	-1.5581	Down	0.910317	K01626|1|0.0|720|vvy:VVA1298|3-deoxy-7-phosphoheptulonate synthase [EC:2.5.1.54]	GO:0003849//3-deoxy-7-phosphoheptulonate synthase activity	GO:0009423//chorismate biosynthetic process;GO:0009073//aromatic amino acid family biosynthetic process	gi|499465902|ref|WP_011152542.1|/0/phospho-2-dehydro-3-deoxyheptonate aldolase [Vibrio vulnificus]
VVA1299	-1.93433	Down	0.914649	K00216|1|1e-146|521|vvm:VVMO6_04201|2,3-dihydro-2,3-dihydroxybenzoate dehydrogenase [EC:1.3.1.28]	GO:0008667//2,3-dihydro-2,3-dihydroxybenzoate dehydrogenase activity;GO:0000166//nucleotide binding	GO:0009239//enterobactin biosynthetic process;GO:0055114//oxidation-reduction process	gi|499394284|ref|WP_011081751.1|/1.117e-145/2,3-dihydroxybenzoate-2,3-dehydrogenase [Vibrio vulnificus]
VVA1300	-1.2237	Down	0.878815	K02361|1|0.0|774|vvm:VVMO6_04202|isochorismate synthase [EC:5.4.4.2]	GO:0008909//isochorismate synthase activity	GO:0009058//biosynthetic process	gi|499394285|ref|WP_011081752.1|/0/isochorismate synthase [Vibrio vulnificus]
VVA1301	-1.81291	Down	0.921441	K02363|1|0.0|1093|vvy:VVA1301|2,3-dihydroxybenzoate-AMP ligase [EC:2.7.7.58]	GO:0008668//(2,3-dihydroxybenzoyl)adenylate synthase activity;GO:0016874//ligase activity	GO:0019290//siderophore biosynthetic process	gi|499465903|ref|WP_011152543.1|/0/enterobactin synthase subunit E [Vibrio vulnificus]
VVA1302	-2.30528	Down	0.894467	-	-	-	gi|499465904|ref|WP_011152544.1|/1.76419e-16/hypothetical protein [Vibrio vulnificus]
VVA1304	-1.25333	Down	0.881571	K01252|1|9e-169|595|vvy:VVA1304|bifunctional isochorismate lyase / aryl carrier protein [EC:3.3.2.1]	GO:0008908//isochorismatase activity	GO:0008152//metabolic process	gi|499394288|ref|WP_011081755.1|/7.65351e-168/Isochorismatase [Vibrio vulnificus]
VVA1305	-1.94075	Down	0.925182	K04782|1|1e-56|220|vvm:VVMO6_04207|isochorismate pyruvate lyase [EC:4.2.99.21]	GO:0016829//lyase activity	GO:0046417//chorismate metabolic process	gi|1657699|gb|AAB18149.1|/5.20455e-56/unknown orf, partial [Vibrio vulnificus]
VVA1306	-1.95976	Down	0.920358	K04787|1|0.0|1077|vvy:VVA1306|mycobactin salicyl-AMP ligase [EC:6.3.2.-]	GO:0016874//ligase activity;GO:0008668//(2,3-dihydroxybenzoyl)adenylate synthase activity	GO:0008152//metabolic process	gi|499465906|ref|WP_011152546.1|/0/enterobactin synthase subunit E [Vibrio vulnificus]
VVA1307	-2.21597	Down	0.867001	K01252|1|6e-09|62.0|bcy:Bcer98_1757|bifunctional isochorismate lyase / aryl carrier protein [EC:3.3.2.1];K04788|2|8e-09|61.6|sen:SACE_2693|mycobactin phenyloxazoline synthetase	-	-	gi|499394291|ref|WP_011081758.1|/5.09391e-35/acyl carrier protein [Vibrio vulnificus]
VVA1308	-2.65241	Down	0.946938	K02016|1|5e-168|592|vvy:VVA1308|iron complex transport system substrate-binding protein	-	-	gi|499394292|ref|WP_011081759.1|/3.97218e-167/enterochelin ABC transporter substrate-binding protein [Vibrio vulnificus]
VVA1309	-2.54866	Down	0.953928	K02014|1|9e-76|287|pae:PA4156|iron complex outermembrane recepter protein	GO:0004872//receptor activity;GO:0015343//siderophore transmembrane transporter activity;GO:0005506//iron ion binding	GO:0044718//siderophore transmembrane transport	gi|499465907|ref|WP_011152547.1|/0/ligand-gated channel protein [Vibrio vulnificus]
VVA1310	-2.85023	Down	0.898208	K04778|1|0.0|894|vvy:VVA1310|vibriobactin synthetase;K02364|4|2e-61|239|bov:BOV_A0014|enterobactin synthetase component F [EC:2.7.7.-]	-	-	gi|499465908|ref|WP_011152548.1|/0/short-chain isoprenyl diphosphate synthase [Vibrio vulnificus]
VVA1311	-2.07373	Down	0.833136	K05844|1|2e-166|587|vvm:VVMO6_04214|ribosomal protein S6 modification protein	GO:0016874//ligase activity;GO:0030145//manganese ion binding;GO:0005524//ATP binding;GO:0000287//magnesium ion binding;GO:0016740//transferase activity;GO:0016829//lyase activity	GO:0006464//cellular protein modification process;GO:0006412//translation	gi|499394296|ref|WP_011081763.1|/1.65844e-165/ribosomal protein S6 modification protein [Vibrio vulnificus]
VVA1339	-2.74958	Down	0.911498	K03699|1|1e-70|270|cvi:CV_0231|putative hemolysin	GO:0050660//flavin adenine dinucleotide binding	-	gi|499465932|ref|WP_011152572.1|/0/membrane protein [Vibrio vulnificus]
VVA1345	-1.20864	Down	0.803308	K04097|1|9e-123|441|vvy:VVA1345|glutathione S-transferase [EC:2.5.1.18]	GO:0004364//glutathione transferase activity	-	gi|499465938|ref|WP_011152578.1|/7.46659e-122/glutathione S-transferase [Vibrio vulnificus]
VVA1361	-2.73528	Down	0.81079	-	GO:0016787//hydrolase activity	GO:0008152//metabolic process	gi|499465951|ref|WP_011152591.1|/3.9302e-16/hypothetical protein [Vibrio vulnificus]
VVA1375	-1.69824	Down	0.815023	-	-	-	gi|37201580|dbj|BAC97401.1|/1.87332e-66/uncharacterized conserved protein [Vibrio vulnificus YJ016]
VVA1378	-1.94293	Down	0.888069	K01730|1|0.0|816|vvy:VVA1378|oligogalacturonide lyase [EC:4.2.2.6]	GO:0046872//metal ion binding;GO:0047487	-	gi|499465965|ref|WP_011152605.1|/0/oligogalacturonate lyase [Vibrio vulnificus]
VVA1387	-2.08827	Down	0.86769	K01625|1|5e-113|409|vvy:VVA1387|2-dehydro-3-deoxyphosphogluconate aldolase / 4-hydroxy-2-oxoglutarate aldolase [EC:4.1.2.14 4.1.3.16]	GO:0008675//2-dehydro-3-deoxy-phosphogluconate aldolase activity;GO:0008700//4-hydroxy-2-oxoglutarate aldolase activity	GO:0008152//metabolic process	gi|499465974|ref|WP_011152614.1|/3.65868e-112/ketohydroxyglutarate aldolase [Vibrio vulnificus]
VVA1396	-2.5717	Down	0.877338	K03481|1|4e-07|57.4|ppe:PEPE_0194|RpiR family transcriptional regulator, glv operon transcriptional regulator	GO:0003700//sequence-specific DNA binding transcription factor activity;GO:0030246//carbohydrate binding	GO:0005975//carbohydrate metabolic process;GO:0006355//regulation of transcription, DNA-templated	gi|499465982|ref|WP_011152622.1|/1.65517e-113/transcriptional regulator [Vibrio vulnificus]
VVA1402	-2.62146	Down	0.916224	K13641|1|2e-42|175|mta:Moth_0417|IclR family transcriptional regulator, acetate operon repressor	GO:0003677//DNA binding	GO:0006355//regulation of transcription, DNA-templated	gi|499465987|ref|WP_011152627.1|/7.02468e-152/transcriptional regulator [Vibrio vulnificus]
VVA1408	-1.98419	Down	0.854204	K01506|1|1e-154|549|gfo:GFO_2116|[EC:3.5.-.-];K08590|2|3e-19|99.8|bpf:BpOF4_12205|carbon-nitrogen hydrolase family protein	GO:0016810//hydrolase activity, acting on carbon-nitrogen (but not peptide) bonds;GO:0008080//N-acetyltransferase activity	GO:0006807//nitrogen compound metabolic process	gi|499394363|ref|WP_011081830.1|/0/hydrolase [Vibrio vulnificus]
VVA1412	-2.31747	Down	0.838649	K16052|1|0.0|1072|vvy:VVA1412|MscS family membrane protein YnaI	-	GO:0055085//transmembrane transport	gi|499465995|ref|WP_011152635.1|/0/small mechanosensitive ion channel protein MscS [Vibrio vulnificus]
VVA1414	-1.58808	Down	0.83609	-	-	-	gi|499465996|ref|WP_011152636.1|/1.02441e-40/chemotaxis protein [Vibrio vulnificus]
VVA1429	1.73534	Up	0.821126	K02488|1|1e-26|124|gau:GAU_0485|two-component system, cell cycle response regulator;K13590|2|1e-25|120|pfc:PflA506_0084|diguanylate cyclase;K03320|4|2e-24|117|arc:ABLL_2137|ammonium transporter, Amt family	GO:0016849//phosphorus-oxygen lyase activity;GO:0004871//signal transducer activity	GO:0035556//intracellular signal transduction;GO:0009190//cyclic nucleotide biosynthetic process	gi|499466011|ref|WP_011152651.1|/0/diguanylate cyclase [Vibrio vulnificus]
VVA1430	2.22791	Up	0.885607	K03829|1|5e-84|311|vvy:VVA1430|putative acetyltransferase [EC:2.3.1.-]	GO:0008080//N-acetyltransferase activity	-	gi|499466012|ref|WP_011152652.1|/4.8804e-83/N-acetyltransferase [Vibrio vulnificus]
VVA1431	2.15243	Up	0.87468	K03829|1|1e-21|104|vvy:VVA1430|putative acetyltransferase [EC:2.3.1.-]	GO:0008080//N-acetyltransferase activity	-	gi|499466012|ref|WP_011152652.1|/1.2098e-20/N-acetyltransferase [Vibrio vulnificus]
VVA1432	-1.70456	Down	0.877043	K02355|1|0.0|1333|vvy:VVA1432|elongation factor G	GO:0003746//translation elongation factor activity;GO:0003924//GTPase activity;GO:0005525//GTP binding	GO:0006414//translational elongation;GO:0006184//GTP catabolic process	gi|499466014|ref|WP_011152654.1|/0/elongation factor G [Vibrio vulnificus]
VVA1438	-2.59313	Down	0.868478	K00428|1|0.0|664|vvm:VVMO6_04342|cytochrome c peroxidase [EC:1.11.1.5]	GO:0020037//heme binding;GO:0005506//iron ion binding;GO:0004130//cytochrome-c peroxidase activity;GO:0009055//electron carrier activity	GO:0055114//oxidation-reduction process	gi|499466019|ref|WP_011152659.1|/0/cytochrome B6 [Vibrio vulnificus]
VVA1445	-4.22605	Down	0.88669	-	-	-	gi|499394398|ref|WP_011081865.1|/4.96683e-99/DNA repair ATPase [Vibrio vulnificus]
VVA1446	-1.4014	Down	0.865131	K09909|1|6e-128|458|vvy:VVA1446|hypothetical protein	-	-	gi|37201651|dbj|BAC97472.1|/5.34794e-127/uncharacterized protein conserved in bacteria [Vibrio vulnificus YJ016]
VVA1455	-1.44114	Down	0.87468	K10679|1|2e-119|430|vvy:VVA1455|nitroreductase / dihydropteridine reductase [EC:1.-.-.- 1.5.1.34]	GO:0004155//6,7-dihydropteridine reductase activity	GO:0055114//oxidation-reduction process	gi|499394405|ref|WP_011081872.1|/1.72133e-118/dihydropteridine reductase [Vibrio vulnificus]
VVA1458	-2.02236	Down	0.869659	-	-	-	gi|319934521|gb|ADV89384.1|/5.84229e-31/TPR repeat protein [Vibrio vulnificus MO6-24/O]
VVA1470	-1.22924	Down	0.812463	K11312|1|2e-63|243|vvy:VVA1470|cupin 2 domain-containing protein	-	-	gi|499466046|ref|WP_011152686.1|/2.128e-62/cupin [Vibrio vulnificus]
VVA1474	-1.94422	Down	0.886493	-	-	-	gi|499394421|ref|WP_011081888.1|/1.61234e-57/acyl-CoA synthetase [Vibrio vulnificus]
VVA1477	-1.89139	Down	0.816992	K07080|1|0.0|663|vvm:VVMO6_04378|	-	-	gi|499394424|ref|WP_011081891.1|/0/C4-dicarboxylate ABC transporter substrate-binding protein [Vibrio vulnificus]
VVA1502	-1.95389	Down	0.920654	-	-	-	gi|499394447|ref|WP_011081914.1|/7.24439e-66/hypothetical protein [Vibrio vulnificus]
VVA1504	-1.73623	Down	0.827525	K02013|1|1e-143|511|vvy:VVA1504|iron complex transport system ATP-binding protein [EC:3.6.3.34]	GO:0005524//ATP binding;GO:0016887//ATPase activity	GO:0006200//ATP catabolic process	gi|499466077|ref|WP_011152717.1|/1.10473e-142/iron ABC transporter substrate-binding protein [Vibrio vulnificus]
VVA1533	-2.33216	Down	0.85253	K07305|1|1e-87|323|vvm:VVMO6_04430|peptide-methionine (R)-S-oxide reductase [EC:1.8.4.12]	GO:0033743//peptide-methionine (R)-S-oxide reductase activity	GO:0055114//oxidation-reduction process	gi|499466099|ref|WP_011152739.1|/1.19137e-97/PilB [Vibrio vulnificus]
VVA1534	-2.08514	Down	0.802914	K07304|1|4e-100|365|vvy:VVA1534|peptide-methionine (S)-S-oxide reductase [EC:1.8.4.11]	GO:0008113//peptide-methionine (S)-S-oxide reductase activity	GO:0006464//cellular protein modification process;GO:0055114//oxidation-reduction process	gi|499466100|ref|WP_011152740.1|/2.84411e-99/peptide methionine sulfoxide reductase [Vibrio vulnificus]
VVA1537	-2.16934	Down	0.847411	-	-	-	gi|499466103|ref|WP_011152743.1|/1.49188e-95/hypothetical protein [Vibrio vulnificus]
VVA1546	-1.84524	Down	0.843178	K09951|1|5e-11|68.9|cag:Cagg_3452|CRISPR-associated protein Cas2	GO:0046872//metal ion binding;GO:0004519//endonuclease activity	GO:0043571;GO:0051607//defense response to virus;GO:0090305//nucleic acid phosphodiester bond hydrolysis	gi|499466112|ref|WP_011152752.1|/5.75069e-47/hypothetical protein [Vibrio vulnificus]
VVA1559	-3.77526	Down	0.938275	-	-	-	gi|499466123|ref|WP_011152763.1|/1.26823e-140/hypothetical protein [Vibrio vulnificus]
VVA1573	-2.06581	Down	0.925084	K05799|1|3e-18|94.7|bgd:bgla_1g20040|GntR family transcriptional regulator, transcriptional repressor for pyruvate dehydrogenase complex;K14348|4|5e-16|87.0|ctu:CTU_01640|GntR family transcriptional regulator, L-lactate dehydrogenase operon regulator	-	GO:0006351//transcription, DNA-templated	gi|499466135|ref|WP_011152775.1|/1.22478e-129/GntR family transcriptional regulator [Vibrio vulnificus]
VVA1582	-2.07573	Down	0.800256	K01714|1|2e-173|610|vvy:VVA1582|dihydrodipicolinate synthase [EC:4.2.1.52]	GO:0016829//lyase activity	GO:0008152//metabolic process	gi|499466144|ref|WP_011152784.1|/1.82937e-172/dihydrodipicolinate synthetase [Vibrio vulnificus]
VVA1589	-1.26774	Down	0.865426	K13637|1|9e-148|525|vvm:VVMO6_04457|GntR family transcriptional regulator, uxuAB operon transcriptional repressor	GO:0003700//sequence-specific DNA binding transcription factor activity;GO:0003677//DNA binding	GO:0006355//regulation of transcription, DNA-templated	gi|499394500|ref|WP_011081967.1|/7.79943e-147/transcriptional regulator [Vibrio vulnificus]
VVA1611	-3.51403	Down	0.944576	-	-	-	gi|499466167|ref|WP_011152807.1|/0/amidinotransferase [Vibrio vulnificus]
VVA1612	-1.75465	Down	0.844654	K06147|1|0.0|1229|vvy:VVA1612|ATP-binding cassette, subfamily B, bacterial	GO:0042626//ATPase activity, coupled to transmembrane movement of substances;GO:0005524//ATP binding	GO:0055085//transmembrane transport;GO:0006200//ATP catabolic process	gi|499466168|ref|WP_011152808.1|/0/multidrug ABC transporter ATP-binding protein [Vibrio vulnificus]
VVA1615	-1.32774	Down	0.828116	K01238|1|3e-63|244|ret:RHE_PF00318|[EC:3.2.1.-]	-	-	gi|499466171|ref|WP_011152811.1|/0/glycosyhydrolase [Vibrio vulnificus]
VVA1638	-1.71712	Down	0.807147	K03719|1|1e-87|323|vvy:VVA1638|Lrp/AsnC family transcriptional regulator, leucine-responsive regulatory protein	GO:0003700//sequence-specific DNA binding transcription factor activity;GO:0043565//sequence-specific DNA binding	GO:0006355//regulation of transcription, DNA-templated	gi|499394544|ref|WP_011082011.1|/9.47215e-87/AsnC family transcriptional regulator [Vibrio vulnificus]
VVA1639	-4.12194	Down	0.804784	-	-	-	gi|499466191|ref|WP_011152831.1|/4.30737e-55/hypothetical protein [Vibrio vulnificus]
VVA1640	-2.64186	Down	0.807442	-	-	-	gi|499466192|ref|WP_011152832.1|/2.50357e-42/hypothetical protein [Vibrio vulnificus]
VVA1645	-1.93473	Down	0.817681	K07506|1|7e-18|94.0|pfs:PFLU5145|AraC family transcriptional regulator	GO:0003700//sequence-specific DNA binding transcription factor activity;GO:0043565//sequence-specific DNA binding	GO:0006355//regulation of transcription, DNA-templated	gi|499466195|ref|WP_011152835.1|/1.54428e-174/AraC family transcriptional regulator [Vibrio vulnificus]
VVA1647	-2.37611	Down	0.906675	-	GO:0000156//phosphorelay response regulator activity;GO:0043565//sequence-specific DNA binding;GO:0003700//sequence-specific DNA binding transcription factor activity	GO:0000160//phosphorelay signal transduction system;GO:0035556//intracellular signal transduction;GO:0006355//regulation of transcription, DNA-templated	gi|499394550|ref|WP_011082017.1|/1.3299e-142/LuxR family transcriptional regulator [Vibrio vulnificus]
VVA1648	-1.45775	Down	0.837862	K00275|1|1e-120|434|vvy:VVA1648|pyridoxamine 5'-phosphate oxidase [EC:1.4.3.5]	GO:0004733//pyridoxamine-phosphate oxidase activity;GO:0010181//FMN binding	GO:0042823//pyridoxal phosphate biosynthetic process;GO:0055114//oxidation-reduction process;GO:0008615//pyridoxine biosynthetic process	gi|37201854|dbj|BAC97674.1|/1.64103e-140/pyridoxamine-phosphate oxidase [Vibrio vulnificus YJ016]
VVA1652	-2.76772	Down	0.879701	-	-	-	gi|499466199|ref|WP_011152839.1|/9.44079e-141/sulfate adenylyltransferase [Vibrio vulnificus]
VVA1653	-2.0914	Down	0.888561	K13924|1|5e-23|112|gni:GNIT_0517|two-component system, chemotaxis family, CheB/CheR fusion protein [EC:2.1.1.80 3.1.1.61];K03320|2|2e-20|103|gni:GNIT_1647|ammonium transporter, Amt family	GO:0016849//phosphorus-oxygen lyase activity;GO:0004871//signal transducer activity	GO:0035556//intracellular signal transduction;GO:0009190//cyclic nucleotide biosynthetic process	gi|499394556|ref|WP_011082023.1|/0/diguanylate cyclase [Vibrio vulnificus]
VVA1654	-1.96862	Down	0.856665	K12541|1|0.0|1363|vvy:VVA1654|ATP-binding cassette, subfamily C, bacterial LapB	GO:0008233//peptidase activity;GO:0042626//ATPase activity, coupled to transmembrane movement of substances;GO:0005524//ATP binding	GO:0055085//transmembrane transport;GO:0006200//ATP catabolic process;GO:0006508//proteolysis	gi|499466200|ref|WP_011152840.1|/0/ABC transporter [Vibrio vulnificus]
VVA1655	-3.80054	Down	0.884721	K03809|1|2e-28|127|buk:MYA_0235|Trp repressor binding protein	GO:0016491//oxidoreductase activity;GO:0010181//FMN binding	GO:0055114//oxidation-reduction process	gi|499466201|ref|WP_011152841.1|/1.78575e-100/flavodoxin [Vibrio vulnificus]
VVA1656	-3.65892	Down	0.963182	-	-	-	gi|499466202|ref|WP_011152842.1|/4.9766e-19/hypothetical protein [Vibrio vulnificus]
VVA1658	-3.77717	Down	0.962591	-	-	-	gi|499466203|ref|WP_011152843.1|/1.07404e-16/hypothetical protein [Vibrio vulnificus]
VVA1657	-3.84775	Down	0.961705	-	-	-	gi|499466204|ref|WP_011152844.1|/2.97984e-19/hypothetical protein [Vibrio vulnificus]
VVA1659	-3.90674	Down	0.963477	K04077|1|0.0|1000|vvy:VVA1659|chaperonin GroEL	GO:0005524//ATP binding;GO:0051082//unfolded protein binding	GO:0006950//response to stress;GO:0042026//protein refolding	gi|499394563|ref|WP_011082030.1|/0/molecular chaperone GroEL [Vibrio vulnificus]
VVA1660	-4.65318	Down	0.96456	K04078|1|4e-46|185|vvm:VVMO6_04523|chaperonin GroES	GO:0005524//ATP binding	GO:0006457//protein folding;GO:0006950//response to stress	gi|499394564|ref|WP_011082031.1|/4.05767e-45/co-chaperonin GroES [Vibrio vulnificus]
VVA1680	-1.20781	Down	0.831955	K09749|1|0.0|1080|vvy:VVA1680|hypothetical protein	-	-	gi|499466223|ref|WP_011152863.1|/0/polymerase [Vibrio vulnificus]
VVA1681	-4.26707	Down	0.85696	-	-	-	gi|499466224|ref|WP_011152864.1|/6.32565e-30/hypothetical protein [Vibrio vulnificus]
VVA1688	-1.96483	Down	0.821914	K03406|1|0.0|1567|vvy:VVA1688|methyl-accepting chemotaxis protein	GO:0004871//signal transducer activity	GO:0007165//signal transduction;GO:0006935//chemotaxis	gi|499466229|ref|WP_011152869.1|/0/chemotaxis protein [Vibrio vulnificus]
VVA1689	-2.91458	Down	0.872711	K03408|1|2e-82|306|vvy:VVA1689|purine-binding chemotaxis protein CheW	GO:0004871//signal transducer activity	GO:0007165//signal transduction;GO:0006935//chemotaxis	gi|499466230|ref|WP_011152870.1|/2.07396e-81/chemotaxis protein CheA [Vibrio vulnificus]
VVA1692	-2.68945	Down	0.803702	K03413|1|3e-61|235|vvm:VVMO6_04558|two-component system, chemotaxis family, response regulator CheY	GO:0000156//phosphorelay response regulator activity	GO:0035556//intracellular signal transduction;GO:0000160//phosphorelay signal transduction system;GO:0006355//regulation of transcription, DNA-templated	gi|499394595|ref|WP_011082062.1|/3.45631e-60/Fis family transcriptional regulator [Vibrio vulnificus]
VVP04	-1.50215	Down	0.886001	-	-	-	gi|499461834|ref|WP_011148979.1|/8.20793e-46/conjugal transfer protein TraA [Vibrio vulnificus]
VVP05	-1.34365	Down	0.820437	K12068|1|2e-55|216|vvy:VVP05|conjugal transfer pilus assembly protein TraL	-	GO:0009987//cellular process	gi|499461835|ref|WP_011148980.1|/1.67666e-54/conjugal transfer protein TraL [Vibrio vulnificus]
VVP21	-1.33974	Down	0.897421	-	-	-	gi|499461851|ref|WP_011148996.1|/2.0634e-100/hypothetical protein [Vibrio vulnificus]
VVP22	-1.63272	Down	0.913664	-	-	-	gi|499461852|ref|WP_011148997.1|/5.68536e-23/hypothetical protein [Vibrio vulnificus]
VVP23	-1.14831	Down	0.846033	-	-	-	gi|499461853|ref|WP_011148998.1|/4.04116e-24/hypothetical protein [Vibrio vulnificus]
VVP27	-1.53226	Down	0.913664	-	-	-	gi|499461857|ref|WP_011149002.1|/7.69985e-60/cysteinyl-tRNA synthetase [Vibrio vulnificus]
VVP41	-1.53808	Down	0.897224	-	-	-	gi|499461871|ref|WP_011149016.1|/4.66874e-41/hypothetical protein [Vibrio vulnificus]
VVP42	-1.65483	Down	0.889348	-	-	-	gi|499461872|ref|WP_011149017.1|/2.10417e-49/hypothetical protein [Vibrio vulnificus]
VVP48	-1.35261	Down	0.893089	-	-	-	gi|499461878|ref|WP_011149023.1|/4.79018e-25/hypothetical protein [Vibrio vulnificus]
VVP49	-1.43011	Down	0.8671	-	-	-	gi|499461879|ref|WP_011149024.1|/6.91354e-103/hypothetical protein [Vibrio vulnificus]
VVP50	-1.30696	Down	0.860504	-	-	-	gi|499461880|ref|WP_011149025.1|/4.35971e-15/hypothetical protein [Vibrio vulnificus]
VVP53	-1.75903	Down	0.852333	-	-	-	gi|499461883|ref|WP_011149028.1|/1.90642e-66/hypothetical protein [Vibrio vulnificus]
VVP54	-1.26257	Down	0.85381	-	-	-	gi|499461884|ref|WP_011149029.1|/2.82643e-17/hypothetical protein [Vibrio vulnificus]
VVP55	-1.44812	Down	0.831364	-	-	-	gi|499461885|ref|WP_011149030.1|/6.32565e-30/hypothetical protein [Vibrio vulnificus]
VVP58	-1.19766	Down	0.857058	-	GO:0000150//recombinase activity;GO:0003677//DNA binding	GO:0006310//DNA recombination	gi|499461888|ref|WP_011149033.1|/0/hypothetical protein [Vibrio vulnificus]
VVP59	-1.15869	Down	0.860799	-	-	-	gi|499461889|ref|WP_011149034.1|/1.03612e-24/hypothetical protein [Vibrio vulnificus]
VVP67	-1.63514	Down	0.804686	-	-	-	-
VVP68	-1.01922	Down	0.812463	-	-	-	-
